# Supplementary material for: EAT-UpTF: Enrichment Analysis Tool for Upstream Transcription Factors of a Group of Plant Genes
Source: Front Genet. 2020 Sep 11;11:566569. doi: 10.3389/fgene.2020.566569 (PMC7516213; doi:10.3389/fgene.2020.566569)
Supplement: Supplementary file 1 [file Table_1.XLSX]

## Sheet: Sheet1
Supplementary Table 1. List of predicted upstream transcription factors for GOIs using DREME.
Promoter sequences (1 kb upstream from transcription start site) of a group of genes-of-interest (GOIs) identified to be bound by LHY1 (Adams et al., 2018) were used for a motif enrichment analysis.
Query_ID	p-value (motif)	e-value (motif)	Target_ID	Optimal_offset	p-value (TF)	e-value (TF)	q-value (TF)	Overlap	Query_consensus	Target_consensus	Orientation	Putative TF
MCACGTS	3.2e-49	1.4e-44	MA1338.1	2	1.02401e-09	5.00739e-07	8.86768e-07	7	ACACGTG	TGCCACGTGTCCATT	-	AREB3
			MA1349.1	2	6.82768e-09	3.33874e-06	2.82348e-06	7	ACACGTG	TGCCACGTGACCATT	-	bZIP16
			MA1033.1	0	1.30418e-08	6.37743e-06	2.82348e-06	7	ACACGTG	ACACGTGT	+	OJ1058_F05.8
			MA1347.1	2	3.09962e-08	1.51571e-05	3.83458e-06	7	ACACGTG	TGCCACGTCAGCATC	+	bZIP68
			MA1351.1	2	3.09962e-08	1.51571e-05	3.83458e-06	7	ACACGTG	TGCCACGTCAGCATT	+	GBF3
			MA1344.1	2	3.09962e-08	1.51571e-05	3.83458e-06	7	ACACGTG	TGCCACGTCATCATT	-	bZIP28
			MA0570.1	9	4.47722e-08	2.18936e-05	4.84648e-06	7	ACACGTG	CCCGTCGTGCCACGTGTCC	-	ABF1
			MA1340.1	2	1.75309e-07	8.57261e-05	1.68682e-05	7	ACACGTG	TGCCACGTCAGCATC	-	bZIP3
			MA1339.1	1	6.35044e-07	0.000310536	5.07026e-05	7	ACACGTG	GCCACGTCAGCA	+	bZIP43
			MA1334.1	2	6.53594e-07	0.000319608	5.07026e-05	7	ACACGTG	TGCCACGTCAGCATC	+	GBF6
			MA0930.1	0	7.61142e-07	0.000372199	5.07026e-05	7	ACACGTG	ACACGTGT	+	ABF3
			MA0552.1	0	8.46725e-07	0.000414049	5.23748e-05	7	ACACGTG	CCACGTGACCTTCT	-	PIF1
			MA0551.1	4	1.05841e-06	0.000517561	5.72849e-05	7	ACACGTG	AATGCCACGTGGCATT	+	HY5
			MA0128.1	0	1.30237e-06	0.00063686	6.51249e-05	7	ACACGTG	CCACGTGT	-	EmBP-1
			MA1341.1	2	1.35367e-06	0.000661944	6.51249e-05	7	ACACGTG	TGCCACGTCAGCATC	-	bZIP53
			MA1363.1	8	2.5595e-06	0.0012516	0.000115246	7	ACACGTG	CGTGTTTGGCACGTG	+	bHLH69
			MA1074.1	0	2.66164e-06	0.00130154	0.000115246	7	ACACGTG	CCACGTGC	+	UNE10
			MA0931.1	2	4.23658e-06	0.00207169	0.000174704	7	ACACGTG	TGACACGTGG	+	ABI5
			MA1332.1	2	5.29565e-06	0.00258957	0.000208451	7	ACACGTG	TCACACGTGCG	+	AT4G36780
			MA1021.1	0	6.20217e-06	0.00303286	0.00023352	7	ACACGTG	CCACGTGC	+	PHYPADRAFT_48267
			MA0549.1	2	8.27769e-06	0.00404779	0.000275704	7	ACACGTG	TCACACGTGCG	-	BZR2
			MA1331.1	2	8.27769e-06	0.00404779	0.000275704	7	ACACGTG	CCACACGTGCG	-	AT1G78700
			MA1333.1	2	8.27769e-06	0.00404779	0.000275704	7	ACACGTG	TCACACGTGCG	-	AT4G18890
			MA0569.1	0	1.11841e-05	0.00546901	0.000333971	7	ACACGTG	ACACGTGC	+	MYC4
			MA0561.1	1	1.11841e-05	0.00546901	0.000333971	7	ACACGTG	GCCACGTG	-	PIF4
			MA1345.1	1	1.63408e-05	0.00799067	0.000471694	7	ACACGTG	GCCACGTCAGCATC	+	bZIP48
			MA1364.1	0	1.83801e-05	0.00898787	0.000513445	7	ACACGTG	CCACGTGGCATTCAC	-	PIF7
			MA1337.1	2	2.25232e-05	0.0110138	0.00059105	7	ACACGTG	TGCCACGTCAGCATC	-	bZIP44
			MA0097.1	2	2.67818e-05	0.0130963	0.000682131	7	ACACGTG	GGCCACGTCATC	-	bZIP911
			MA0560.1	2	3.09143e-05	0.0151171	0.00076489	7	ACACGTG	AGCCACGTGA	+	PIF3
			MA0562.1	0	3.85896e-05	0.0188703	0.000879416	7	ACACGTG	CCACGTGA	-	PIF5
			MA1360.1	5	4.56151e-05	0.0223058	0.000963457	7	ACACGTG	AGGTGTCACGTGCTTTTCACG	-	bHLH74
			MA0568.1	0	5.28445e-05	0.025841	0.00106129	7	ACACGTG	GCACGTGC	+	MYC3
			MA1350.1	1	5.39235e-05	0.0263686	0.00106129	7	ACACGTG	GCCACGTCAGCA	-	bZIP42
			MA1361.1	1	5.82882e-05	0.0285029	0.0011217	7	ACACGTG	ACCACGTGAAACACGTG	-	bHLH18
			MA0962.1	0	7.12678e-05	0.0348499	0.00128576	7	ACACGTG	CCACGTGC	-	BHLH34
			MA0566.1	0	9.47908e-05	0.0463527	0.00157859	7	ACACGTG	GCACGTGC	+	MYC2
			MA0958.1	0	9.47908e-05	0.0463527	0.00157859	7	ACACGTG	GCACGTGC	+	BHLH13
			MA1207.1	8	9.69539e-05	0.0474105	0.00158415	7	ACACGTG	CAAATTTAACACGTGTT	-	GT3a
			MA0550.2	2	0.00010418	0.0509439	0.0016707	7	ACACGTG	CCACACGTGCGACTTTTTTT	+	BZR1
			MA1359.1	7	0.000131377	0.0642433	0.00205449	7	ACACGTG	GTGAATGCCACGTGCCACCTC	-	bHLH31
			MA1417.1	3	0.000135769	0.0663911	0.00206269	7	ACACGTG	GTGCCACGTCATC	+	O2
			MA0580.1	6	0.000153874	0.0752442	0.00229744	7	ACACGTG	CGTGAGTCACGTGA	+	DYT1
			MA1061.1	1	0.000192616	0.0941891	0.00269034	7	ACACGTG	CCCACGTGC	+	SPT
			MA0941.1	4	0.000206998	0.101222	0.00273158	7	ACACGTG	CATGACACGTGTT	+	ABF2
			MA0957.1	0	0.000373637	0.182708	0.00444575	7	ACACGTG	GCACGTGC	+	BHLH3
			MA0588.1	0	0.000374766	0.18326	0.00444575	7	ACACGTG	TTACGTCACCA	-	TGA1
			MA0129.1	-1	0.00053966	0.263894	0.00623112	6	ACACGTG	TACGTCA	+	TGA1A
			MA1362.1	6	0.000707551	0.345992	0.00795746	7	ACACGTG	GAGAGGTCACGTGCG	+	bHLH77
			MA0960.1	1	0.000767392	0.375255	0.00841197	7	ACACGTG	GGCACGTGCC	+	BHLH104
			MA1025.1	1	0.000864335	0.42266	0.00935621	7	ACACGTG	AGCACGTGCCCG	-	HBI1
			MA0963.1	0	0.00105741	0.517075	0.0109734	7	ACACGTG	GCACGTGC	+	BHLH78
			MA1283.1	7	0.00106442	0.5205	0.0109734	7	ACACGTG	GTGGGTCCCACATCCTCTGT	-	TCP14
			MA0988.1	1	0.00115752	0.566028	0.0115217	7	ACACGTG	CGCACGTGCG	+	PHYPADRAFT_143875
			MA0965.1	1	0.00187837	0.918524	0.0171224	7	ACACGTG	GGCACGTGCC	+	BIM2
			MA0959.1	0	0.00224048	1.09559	0.0200021	7	ACACGTG	GCACGTGC	+	AIB
			MA0966.1	1	0.00248068	1.21305	0.0216992	7	ACACGTG	AGCACGTGCT	+	BIM3
			MA0571.1	1	0.00296782	1.45127	0.0254463	7	ACACGTG	TTCACCTCGGGAACTGTGCCA	-	ANT
			MA0557.1	1	0.00373267	1.82528	0.0316903	7	ACACGTG	CTCACGCGCTCA	+	FHY3
			MA0573.1	0	0.00384129	1.87839	0.0322959	7	ACACGTG	AATCGTAATGATTACTCGC	+	ATHB-9
			MA1068.1	-2	0.004515	2.20784	0.0372371	5	ACACGTG	ACGTCATC	+	TGA2
AAATATCK	1.1e-43	5.1e-39	MA1401.1	2	1.64764e-08	8.05697e-06	1.08188e-05	8	AAATATCT	AAAAATATCTTA	+	EPR1
			MA1187.1	2	2.26845e-08	1.10927e-05	1.08188e-05	8	AAATATCT	AAAAATATCT	-	LCL1
			MA1183.1	3	5.83013e-08	2.85093e-05	1.28656e-05	8	AAATATCT	AAAAAATATCT	-	At5g52660
			MA1190.1	3	5.83013e-08	2.85093e-05	1.28656e-05	8	AAATATCT	AAAAAATATCT	-	At4g01280
			MA0972.1	0	6.74407e-08	3.29785e-05	1.28656e-05	8	AAATATCT	AAATATCT	+	CCA1
			MA1182.1	4	9.74453e-08	4.76507e-05	1.35621e-05	8	AAATATCT	AAAAAAATATCT	-	At3g09600
			MA1185.1	2	9.95283e-08	4.86693e-05	1.35621e-05	8	AAATATCT	AAAAATATCT	-	LHY1
			MA1184.1	4	4.72085e-07	0.000230849	5.6287e-05	8	AAATATCT	AAAAAAATATCTTA	+	RVE1
			MA1191.1	5	6.71135e-07	0.000328185	7.11288e-05	8	AAATATCT	TAAAAAAATATCTTA	+	AT3G10113
			MA0121.1	0	8.48071e-06	0.00414707	0.000808929	8	AAATATCT	GCGGATCT	-	ARR10
AGAGAGA	1.8e-41	8.3e-37	MA1403.1	10	5.19644e-07	0.000254106	0.00050502	7	AGAGAGA	AGAGAGAGAGAGAGAGAGAGAGAGAGAGAG	+	BPC5
			MA1402.1	7	2.37849e-06	0.00116308	0.00115578	7	AGAGAGA	GAGAGAGAGAGAGAGAGAGAG	-	BPC6
			MA1416.1	5	6.55737e-06	0.00320655	0.00212428	7	AGAGAGA	GAGAGAGAGAGAGA	+	RAMOSA1
			MA1404.1	5	6.36177e-05	0.031109	0.0154569	7	AGAGAGA	GAGAGAGAGAGAGAGAGAGAGAGA	+	BPC1
MTATATAY	8.7e-36	3.9e-31	NA	NA	NA	NA	NA	NA	NA	NA	NA	NA
ARGCCCAH	6.3e-33	2.8e-28	NA	NA	NA	NA	NA	NA	NA	NA	NA	NA
ARASAAAA	9.2e-30	4.1e-25	MA0120.1	4	1.88625e-05	0.00922374	0.0175656	8	AAACAAAA	CGAAAAGGAAAA	-	id1
			MA1159.1	6	4.19366e-05	0.020507	0.0175656	8	AAACAAAA	AAAAAAAGACAAAAA	+	SGR5
			MA0045.1	0	5.53513e-05	0.0270668	0.0175656	8	AAACAAAA	CAACAAATGGAAAAAC	+	HMG-I/Y
			MA0044.1	0	0.000119208	0.0582925	0.0283726	8	AAACAAAA	GAATACAAC	-	HMG-1
			MA0082.1	6	0.000210953	0.103156	0.0401672	8	AAACAAAA	CCAAAAATGGAAAT	+	squamosa
BCTTCTTC	8.6e-24	3.8e-19	NA	NA	NA	NA	NA	NA	NA	NA	NA	NA
BGGHCCA	3e-20	1.3e-15	MA1289.1	3	4.06435e-06	0.00198747	0.0020229	7	TGGCCCA	GTTGGGACCACAT	+	TCP3
			MA1286.1	3	7.22153e-06	0.00353133	0.0020229	7	TGGCCCA	GTTGGGACCACA	+	TCP24
			MA1035.1	0	8.2988e-06	0.00405811	0.0020229	7	TGGCCCA	GGGACCAC	+	TCP4
			MA1067.1	0	1.08568e-05	0.00530896	0.0020229	7	TGGCCCA	GGGACCAC	+	TCP5
			MA1096.1	0	1.08568e-05	0.00530896	0.0020229	7	TGGCCCA	GGGACCAC	+	ARALYDRAFT_496250
			MA1066.1	0	2.22014e-05	0.0108565	0.00344726	7	TGGCCCA	GGGCCCAC	+	TCP23
			MA1062.1	0	3.34281e-05	0.0163463	0.00444896	7	TGGCCCA	GGGCCCAC	+	TCP15
			MA1290.1	3	3.95694e-05	0.0193494	0.00460802	7	TGGCCCA	GTGGGGACCAC	-	TCP17
			MA1097.1	0	0.000105709	0.0516918	0.010859	7	TGGCCCA	GGGCCCAC	+	ARALYDRAFT_493022
			MA1282.1	3	0.000116559	0.0569974	0.010859	7	TGGCCCA	GTGGGGACCACAA	+	PTF1
			MA1054.1	2	0.000157165	0.0768538	0.0123388	7	TGGCCCA	TGGGGACCAC	+	ARALYDRAFT_897773
			MA1050.1	0	0.000158932	0.0777175	0.0123388	7	TGGCCCA	GGGCCCAC	+	OsI_08196
			MA0587.1	2	0.000237706	0.116238	0.017035	7	TGGCCCA	CCGGGTCCAC	-	TCP16
			MA1287.1	5	0.000713016	0.348665	0.0474478	7	TGGCCCA	AAGTGGGGCCCACA	-	At5g08330
CACGHG	9.8e-16	4.3e-11	MA0549.1	3	5.91319e-05	0.0289155	0.00767022	6	CACGAG	TCACACGTGCG	-	BZR2
			MA1033.1	1	5.9688e-05	0.0291874	0.00767022	6	CACGAG	ACACGTGT	+	OJ1058_F05.8
			MA0962.1	1	7.28371e-05	0.0356173	0.00767022	6	CACGAG	CCACGTGC	-	BHLH34
			MA0930.1	1	0.000104449	0.0510757	0.00767022	6	CACGAG	ACACGTGT	+	ABF3
			MA0958.1	1	0.000104449	0.0510757	0.00767022	6	CACGAG	GCACGTGC	+	BHLH13
			MA0963.1	1	0.000104449	0.0510757	0.00767022	6	CACGAG	GCACGTGC	+	BHLH78
			MA1021.1	1	0.000104449	0.0510757	0.00767022	6	CACGAG	CCACGTGC	+	PHYPADRAFT_48267
			MA1074.1	1	0.000168234	0.0822662	0.00958745	6	CACGAG	CCACGTGC	+	UNE10
			MA0960.1	2	0.000174076	0.0851233	0.00958745	6	CACGAG	GGCACGTGCC	+	BHLH104
			MA1382.1	4	0.000198946	0.0972846	0.0103126	6	CACGAG	ACCTCACGCGCCTCC	+	FAR1
			MA0566.1	1	0.000224457	0.109759	0.0104103	6	CACGAG	GCACGTGC	+	MYC2
			MA1331.1	2	0.000288897	0.141271	0.0111865	6	CACGAG	CGCACGTGTGG	+	AT1G78700
			MA1333.1	2	0.000288897	0.141271	0.0111865	6	CACGAG	CGCACGTGTGA	+	AT4G18890
			MA1332.1	2	0.000288897	0.141271	0.0111865	6	CACGAG	CGCACGTGTGA	-	AT4G36780
			MA0550.2	11	0.000298404	0.14592	0.0111865	6	CACGAG	AAAAAAAGTCGCACGTGTGG	-	BZR1
			MA0957.1	1	0.000335537	0.164077	0.0111865	6	CACGAG	GCACGTGC	+	BHLH3
			MA1025.1	4	0.000337038	0.164812	0.0111865	6	CACGAG	CGGGCACGTGCT	+	HBI1
			MA1361.1	9	0.000350788	0.171535	0.0111865	6	CACGAG	CACGTGTTTCACGTGGT	+	bHLH18
			MA0568.1	1	0.000380832	0.186227	0.0111865	6	CACGAG	GCACGTGC	+	MYC3
			MA0569.1	1	0.000380832	0.186227	0.0111865	6	CACGAG	GCACGTGT	-	MYC4
			MA0959.1	1	0.000430887	0.210704	0.0115062	6	CACGAG	GCACGTGC	+	AIB
			MA0557.1	2	0.000523654	0.256067	0.0121435	6	CACGAG	CTCACGCGCTCA	+	FHY3
			MA0561.1	0	0.000687312	0.336096	0.0151418	6	CACGAG	CACGTGGC	+	PIF4
			MA0128.1	1	0.000768055	0.375579	0.0155183	6	CACGAG	ACACGTGG	+	EmBP-1
			MA1411.1	2	0.000810065	0.396122	0.0155183	6	CACGAG	AGCACGTGCG	+	TSAR1
			MA1412.1	2	0.000810065	0.396122	0.0155183	6	CACGAG	TGCACGTGCG	+	TSAR2
			MA1061.1	1	0.000916311	0.448076	0.0168223	6	CACGAG	GCACGTGGG	-	SPT
			MA0965.1	2	0.00102281	0.500152	0.0176925	6	CACGAG	GGCACGTGCC	+	BIM2
			MA0044.1	3	0.00102394	0.500708	0.0176925	6	CACGAG	GAATACAAC	-	HMG-1
			MA0551.1	5	0.00107978	0.528011	0.0179532	6	CACGAG	AATGCCACGTGGCATT	+	HY5
			MA0988.1	2	0.00114526	0.560031	0.0183495	6	CACGAG	CGCACGTGCG	+	PHYPADRAFT_143875
			MA0560.1	3	0.00127976	0.625805	0.018666	6	CACGAG	AGCCACGTGA	+	PIF3
			MA0552.1	7	0.0012921	0.631838	0.018666	6	CACGAG	AGAAGGTCACGTGG	+	PIF1
			MA0580.1	7	0.0012921	0.631838	0.018666	6	CACGAG	CGTGAGTCACGTGA	+	DYT1
			MA1362.1	2	0.00143557	0.701992	0.0195832	6	CACGAG	CGCACGTGACCTCTC	-	bHLH77
			MA0562.1	1	0.00144448	0.706353	0.0195832	6	CACGAG	TCACGTGG	+	PIF5
			MA0966.1	2	0.00158914	0.777091	0.0209012	6	CACGAG	AGCACGTGCT	+	BIM3
			MA1197.1	2	0.00179121	0.875902	0.0228761	6	CACGAG	TTCACGCGCTTT	-	CAMTA1
			MA0931.1	3	0.00196061	0.958739	0.0243342	6	CACGAG	TGACACGTGG	+	ABI5
			MA0570.1	10	0.00200922	0.982507	0.0245911	6	CACGAG	CCCGTCGTGCCACGTGTCC	-	ABF1
			MA1363.1	9	0.0022892	1.11942	0.0266211	6	CACGAG	CGTGTTTGGCACGTG	+	bHLH69
			MA1359.1	7	0.00229592	1.1227	0.0266211	6	CACGAG	GAGGTGGCACGTGGCATTCAC	+	bHLH31
			MA1364.1	8	0.00285268	1.39496	0.0314886	6	CACGAG	GTGAATGCCACGTGG	+	PIF7
			MA1283.1	8	0.00306528	1.49892	0.0333479	6	CACGAG	GTGGGTCCCACATCCTCTGT	-	TCP14
			MA1360.1	9	0.00366021	1.78984	0.0383981	6	CACGAG	CGTGAAAAGCACGTGACACCT	+	bHLH74
			MA0941.1	5	0.00425471	2.08055	0.0441097	6	CACGAG	CATGACACGTGTT	+	ABF2
			MA1207.1	2	0.00469901	2.29782	0.0470552	6	CACGAG	AACACGTGTTAAATTTG	+	GT3a
RARGAGA	9.6e-16	4.2e-11	NA	NA	NA	NA	NA	NA	NA	NA	NA	NA
AACMAAAM	3.1e-17	1.3e-12	NA	NA	NA	NA	NA	NA	NA	NA	NA	NA
AAAAWAAA	1e-14	4.5e-10	NA	NA	NA	NA	NA	NA	NA	NA	NA	NA
ACGTGKC	7.7e-13	3.3e-08	MA1338.1	7	4.41925e-08	2.16101e-05	3.82849e-05	7	ACGTGGC	AATGGACACGTGGCA	+	AREB3
			MA0570.1	4	1.38216e-07	6.75876e-05	5.98697e-05	7	ACGTGGC	GGACACGTGGCACGACGGG	+	ABF1
			MA1349.1	7	2.77571e-07	0.000135732	8.01552e-05	7	ACGTGGC	AATGGTCACGTGGCA	+	bZIP16
			MA1351.1	7	7.62539e-07	0.000372881	0.000165151	7	ACGTGGC	AATGCTGACGTGGCA	-	GBF3
			MA1350.1	5	1.30183e-06	0.000636593	0.000187967	7	ACGTGGC	TGCTGACGTGGC	+	bZIP42
			MA1339.1	5	1.30183e-06	0.000636593	0.000187967	7	ACGTGGC	TGCTGACGTGGC	-	bZIP43
			MA0097.1	4	1.93008e-06	0.00094381	0.000238867	7	ACGTGGC	GATGACGTGGCC	+	bZIP911
			MA1347.1	7	2.3889e-06	0.00116817	0.000258694	7	ACGTGGC	GATGCTGACGTGGCA	-	bZIP68
			MA1344.1	7	3.47662e-06	0.00170007	0.000334652	7	ACGTGGC	AATGATGACGTGGCA	+	bZIP28
			MA0551.1	6	5.42859e-06	0.00265458	0.000366914	7	ACGTGGC	AATGCCACGTGGCATT	+	HY5
			MA1337.1	7	5.72634e-06	0.00280018	0.000366914	7	ACGTGGC	GATGCTGACGTGGCA	+	bZIP44
			MA1340.1	7	5.72634e-06	0.00280018	0.000366914	7	ACGTGGC	GATGCTGACGTGGCA	+	bZIP3
			MA1345.1	7	5.92943e-06	0.00289949	0.000366914	7	ACGTGGC	GATGCTGACGTGGC	-	bZIP48
			MA1341.1	7	1.02024e-05	0.00498896	0.000589236	7	ACGTGGC	GATGCTGACGTGGCA	+	bZIP53
			MA1334.1	7	1.3244e-05	0.00647633	0.000717099	7	ACGTGGC	GATGCTGACGTGGCA	-	GBF6
			MA0931.1	2	2.02921e-05	0.00992286	0.00097664	7	ACGTGGC	CCACGTGTCA	-	ABI5
			MA0561.1	1	2.60445e-05	0.0127358	0.00116579	7	ACGTGGC	CACGTGGC	+	PIF4
			MA1364.1	2	2.69137e-05	0.0131608	0.00116579	7	ACGTGGC	CCACGTGGCATTCAC	-	PIF7
			MA0549.1	3	4.53328e-05	0.0221677	0.00179788	7	ACGTGGC	CGCACGTGTGA	+	BZR2
			MA1363.1	1	4.56567e-05	0.0223261	0.00179788	7	ACGTGGC	CACGTGCCAAACACG	-	bHLH69
			MA0580.1	2	5.46054e-05	0.0267021	0.00205678	7	ACGTGGC	TCACGTGACTCACG	-	DYT1
			MA1417.1	4	5.78106e-05	0.0282694	0.00208677	7	ACGTGGC	GATGACGTGGCAC	-	O2
			MA0552.1	2	9.53052e-05	0.0466043	0.0033026	7	ACGTGGC	CCACGTGACCTTCT	-	PIF1
			MA1033.1	2	0.000103022	0.0503778	0.0034327	6	ACGTGGC	ACACGTGT	+	OJ1058_F05.8
			MA0560.1	2	0.000185261	0.0905929	0.005732	7	ACGTGGC	TCACGTGGCT	-	PIF3
			MA1362.1	3	0.0002528	0.123619	0.00752184	7	ACGTGGC	CGCACGTGACCTCTC	-	bHLH77
			MA0128.1	2	0.000269158	0.131618	0.00752184	6	ACGTGGC	ACACGTGG	+	EmBP-1
			MA1074.1	2	0.000269158	0.131618	0.00752184	6	ACGTGGC	GCACGTGG	-	UNE10
			MA0930.1	2	0.000290549	0.142078	0.00762753	6	ACGTGGC	ACACGTGT	+	ABF3
			MA1333.1	3	0.000317075	0.15505	0.00777496	7	ACGTGGC	CGCACGTGTGA	+	AT4G18890
			MA0960.1	3	0.000323089	0.15799	0.00777496	7	ACGTGGC	GGCACGTGCC	+	BHLH104
			MA0569.1	2	0.000422321	0.206515	0.00962805	6	ACGTGGC	GCACGTGT	-	MYC4
			MA1361.1	10	0.000463415	0.22661	0.010294	7	ACGTGGC	CACGTGTTTCACGTGGT	+	bHLH18
			MA1021.1	2	0.000524951	0.256701	0.0113694	6	ACGTGGC	GCACGTGG	-	PHYPADRAFT_48267
			MA1331.1	3	0.000543506	0.265775	0.0114842	7	ACGTGGC	CGCACGTGTGG	+	AT1G78700
			MA1332.1	3	0.000585846	0.286479	0.0120841	7	ACGTGGC	CGCACGTGTGA	-	AT4G36780
			MA0562.1	2	0.000864586	0.422783	0.0167951	6	ACGTGGC	TCACGTGG	+	PIF5
			MA0941.1	3	0.0008724	0.426604	0.0167951	7	ACGTGGC	AACACGTGTCATG	-	ABF2
			MA0568.1	2	0.00106294	0.519778	0.0180558	6	ACGTGGC	GCACGTGC	+	MYC3
			MA1360.1	7	0.00117512	0.574632	0.0195775	7	ACGTGGC	AGGTGTCACGTGCTTTTCACG	-	bHLH74
			MA0962.1	2	0.00138932	0.679375	0.0222888	6	ACGTGGC	GCACGTGG	+	BHLH34
			MA1207.1	10	0.00156683	0.766179	0.0238136	7	ACGTGGC	CAAATTTAACACGTGTT	-	GT3a
			MA0129.1	2	0.00161777	0.791088	0.0239989	5	ACGTGGC	TGACGTA	-	TGA1A
			MA0566.1	2	0.00168983	0.826326	0.0239989	6	ACGTGGC	GCACGTGC	+	MYC2
			MA0958.1	2	0.00180241	0.881379	0.025185	6	ACGTGGC	GCACGTGC	-	BHLH13
			MA1359.1	8	0.00197538	0.965961	0.0267393	7	ACGTGGC	GAGGTGGCACGTGGCATTCAC	+	bHLH31
			MA0588.1	5	0.00208217	1.01818	0.0277512	6	ACGTGGC	TGGTGACGTAA	+	TGA1
			MA1061.1	2	0.00221868	1.08493	0.0291226	7	ACGTGGC	GCACGTGGG	-	SPT
			MA0937.1	2	0.00338294	1.65426	0.0390762	6	ACGTGGC	TTACGTGT	-	NAC055
			MA0045.1	0	0.00351138	1.71706	0.0400261	7	ACGTGGC	GTTTTTCCATTTGTTG	-	HMG-I/Y
			MA0957.1	2	0.00431656	2.1108	0.0479427	6	ACGTGGC	GCACGTGC	+	BHLH3
RTATATR	7.8e-13	3.3e-08	NA	NA	NA	NA	NA	NA	NA	NA	NA	NA
CCACCRY	2.1e-12	8.9e-08	MA1242.1	3	1.51206e-05	0.00739395	0.0138605	7	CCACCAT	CCGCCACCGCC	+	AT3G57600
			MA1226.1	1	9.31686e-05	0.0455595	0.0325602	7	CCACCAT	TCCACCGCCTCCACC	-	AT5G18450
			MA1250.1	6	0.000106561	0.0521081	0.0325602	7	CCACCAT	CCACCTCCACCGCCA	+	AT1G75490
CTCTCHC	4.1e-12	1.8e-07	MA1416.1	3	6.39904e-06	0.00312913	0.00623826	7	CTCTCAC	TCTCTCTCTCTCTC	-	RAMOSA1
			MA1403.1	6	2.95379e-05	0.014444	0.0143979	7	CTCTCAC	CTCTCTCTCTCTCTCTCTCTCTCTCTCTCT	-	BPC5
			MA1402.1	12	5.90574e-05	0.0288791	0.0191912	7	CTCTCAC	CTCTCTCTCTCTCTCTCTCTC	+	BPC6
CACATG	2.9e-11	1.3e-06	MA0562.1	1	8.32826e-05	0.0407252	0.0171425	6	CACATG	TCACGTGG	+	PIF5
			MA0128.1	1	0.000102889	0.0503129	0.0171425	6	CACATG	CCACGTGT	-	EmBP-1
			MA0580.1	7	0.000111489	0.0545181	0.0171425	6	CACATG	CGTGAGTCACGTGA	+	DYT1
			MA0568.1	1	0.000139383	0.0681585	0.0171425	6	CACATG	GCACGTGC	+	MYC3
			MA0566.1	1	0.000153734	0.0751758	0.0171425	6	CACATG	GCACGTGC	+	MYC2
			MA0569.1	1	0.000153734	0.0751758	0.0171425	6	CACATG	GCACGTGT	-	MYC4
			MA0561.1	0	0.000246333	0.120457	0.0244161	6	CACATG	CACGTGGC	+	PIF4
			MA1362.1	2	0.000308832	0.151019	0.0275498	6	CACATG	CGCACGTGACCTCTC	-	bHLH77
			MA0560.1	1	0.000410521	0.200745	0.0288551	6	CACATG	TCACGTGGCT	-	PIF3
			MA1363.1	9	0.000420504	0.205626	0.0288551	6	CACATG	CGTGTTTGGCACGTG	+	bHLH69
			MA1364.1	1	0.000564262	0.275924	0.0359541	6	CACATG	CCACGTGGCATTCAC	-	PIF7
CMACAMA	6.3e-11	2.7e-06	MA0582.1	3	2.10217e-05	0.0102796	0.0203879	7	CAACAAA	CAGCAACAGAAA	+	RAV1
AWGAAGA	2.4e-10	1e-05	NA	NA	NA	NA	NA	NA	NA	NA	NA	NA
CACACACA	4.6e-10	2e-05	NA	NA	NA	NA	NA	NA	NA	NA	NA	NA
AGAKATG	7.4e-10	3.1e-05	MA0121.1	0	2.29968e-05	0.0112454	0.0219462	7	AGATATG	AGATCCGC	+	ARR10
CATCRTC	8.3e-09	0.00035	MA1201.1	0	4.85536e-06	0.00237427	0.00468371	7	CATCATC	CATCATC	+	AGL42
AATAATAW	2.7e-08	0.0012	MA0008.2	2	2.24625e-05	0.0109842	0.0210962	8	AATAATAA	GCAATAATTGAA	-	HAT5
			MA0127.1	0	4.57542e-05	0.0223738	0.0214856	8	AATAATAA	AATAAGAAGT	-	PEND
ACCAAHCA	3e-08	0.0013	NA	NA	NA	NA	NA	NA	NA	NA	NA	NA
CTATMTA	3.4e-08	0.0014	NA	NA	NA	NA	NA	NA	NA	NA	NA	NA
GGTCCCA	4.4e-08	0.0018	MA1283.1	3	1.52214e-05	0.00744327	0.00537979	7	GGTCCCA	GTGGGTCCCACATCCTCTGT	-	TCP14
			MA1067.1	2	1.72176e-05	0.00841942	0.00537979	6	GGTCCCA	GTGGTCCC	-	TCP5
			MA1096.1	2	1.72176e-05	0.00841942	0.00537979	6	GGTCCCA	GTGGTCCC	-	ARALYDRAFT_496250
			MA1289.1	4	3.1646e-05	0.0154749	0.00618634	7	GGTCCCA	ATGTGGTCCCAAC	-	TCP3
			MA1286.1	3	3.95979e-05	0.0193634	0.00618634	7	GGTCCCA	TGTGGTCCCAAC	-	TCP24
			MA1285.1	12	5.60253e-05	0.0273964	0.00627888	7	GGTCCCA	CCATTTGCCGTGGGTCCCACC	+	At2g45680
			MA1291.1	3	5.84776e-05	0.0285955	0.00627888	7	GGTCCCA	GTGGGTCCCAC	-	TCP7
			MA1290.1	2	6.22682e-05	0.0304492	0.00627888	7	GGTCCCA	GTGGTCCCCAC	+	TCP17
			MA1066.1	0	7.56627e-05	0.036999	0.00627888	7	GGTCCCA	GGGCCCAC	+	TCP23
			MA1288.1	3	7.6545e-05	0.0374305	0.00627888	7	GGTCCCA	GTGGGGCCCACAT	-	At1g72010
			MA1062.1	0	8.03805e-05	0.0393061	0.00627888	7	GGTCCCA	GGGCCCAC	+	TCP15
			MA1282.1	4	0.000104451	0.0510766	0.00704818	7	GGTCCCA	TTGTGGTCCCCAC	-	PTF1
			MA1287.1	5	0.000105267	0.0514756	0.00704818	7	GGTCCCA	AAGTGGGGCCCACA	-	At5g08330
			MA1035.1	2	0.000121543	0.0594343	0.00753887	6	GGTCCCA	GTGGTCCC	-	TCP4
			MA1050.1	0	0.000128681	0.0629249	0.00753887	7	GGTCCCA	GGGCCCAC	+	OsI_08196
			MA0587.1	2	0.000151675	0.074169	0.0083633	7	GGTCCCA	GTGGACCCGG	+	TCP16
			MA1284.1	21	0.000179419	0.0877357	0.00887212	7	GGTCCCA	ATAGGCCCAAGAGAGGAGGTGGGGCCCACA	-	TCP1
			MA1095.1	0	0.000189297	0.0925664	0.00887212	7	GGTCCCA	GGGCCCAC	+	ARALYDRAFT_495258
			MA1098.1	0	0.000189297	0.0925664	0.00887212	7	GGTCCCA	GGGCCCAC	+	ARALYDRAFT_484486
			MA1054.1	2	0.000269099	0.131589	0.0114417	7	GGTCCCA	GTGGTCCCCA	-	ARALYDRAFT_897773
			MA1097.1	0	0.000273015	0.133504	0.0114417	7	GGTCCCA	GGGCCCAC	+	ARALYDRAFT_493022
			MA1019.1	1	0.000300911	0.147145	0.0117528	7	GGTCCCA	GGGGCCCAC	+	Glyma19g26560.1
			MA1065.1	0	0.00127042	0.621236	0.0410641	7	GGTCCCA	GGGCCCACCA	+	TCP20
CGACGHCG	4.4e-08	0.0019	NA	NA	NA	NA	NA	NA	NA	NA	NA	NA
AYAGAGAG	7.6e-08	0.0032	MA1403.1	6	9.706e-05	0.0474624	0.0428847	8	ATAGAGAG	AGAGAGAGAGAGAGAGAGAGAGAGAGAGAG	+	BPC5
			MA1416.1	3	0.000111024	0.0542909	0.0428847	8	ATAGAGAG	GAGAGAGAGAGAGA	+	RAMOSA1
			MA1402.1	5	0.000131698	0.0644005	0.0428847	8	ATAGAGAG	GAGAGAGAGAGAGAGAGAGAG	-	BPC6
ACCGAACC	9.9e-08	0.0042	NA	NA	NA	NA	NA	NA	NA	NA	NA	NA
GATATTTW	1.2e-07	0.0052	MA1401.1	3	1.53914e-09	7.52637e-07	1.47351e-06	8	GATATTTT	TAAGATATTTTT	-	EPR1
			MA1187.1	1	1.15444e-08	5.64523e-06	5.52609e-06	8	GATATTTT	AGATATTTTT	+	LCL1
			MA1183.1	1	3.39513e-08	1.66022e-05	1.08345e-05	8	GATATTTT	AGATATTTTTT	+	At5g52660
			MA1190.1	1	6.43495e-08	3.14669e-05	1.33125e-05	8	GATATTTT	AGATATTTTTT	+	At4g01280
			MA1182.1	1	8.04369e-08	3.93336e-05	1.33125e-05	8	GATATTTT	AGATATTTTTTT	+	At3g09600
			MA1185.1	1	8.34325e-08	4.07985e-05	1.33125e-05	8	GATATTTT	AGATATTTTT	+	LHY1
			MA1191.1	3	2.85329e-07	0.000139526	3.90233e-05	8	GATATTTT	TAAGATATTTTTTTA	-	AT3G10113
			MA1184.1	3	4.88283e-07	0.00023877	5.84328e-05	8	GATATTTT	TAAGATATTTTTTT	-	RVE1
			MA0972.1	1	7.948e-07	0.000388657	8.45455e-05	7	GATATTTT	AGATATTT	-	CCA1
			MA0121.1	1	7.71118e-05	0.0377077	0.00738238	7	GATATTTT	AGATCCGC	+	ARR10
			MA0045.1	5	0.000516966	0.252796	0.044993	8	GATATTTT	GTTTTTCCATTTGTTG	-	HMG-I/Y
CGKCGGC	2.9e-07	0.012	MA1049.1	0	2.05355e-05	0.0100419	0.00728723	7	CGGCGGC	CGGCGGCG	-	ERF094
			MA0567.1	0	3.15329e-05	0.0154196	0.00728723	7	CGGCGGC	TGGCGGCG	-	ERF1B
			MA1034.1	0	3.89558e-05	0.0190494	0.00728723	7	CGGCGGC	TGGCGGCG	-	Os05g0497200
			MA1000.2	4	5.4589e-05	0.026694	0.00728723	7	CGGCGGC	GTGGCGGCGGCGGAG	+	ERF105
			MA1228.1	1	6.16672e-05	0.0301553	0.00728723	7	CGGCGGC	GCGGCGGCGGCGGCGGC	+	AT4G18450
			MA1231.1	1	6.37026e-05	0.0311506	0.00728723	7	CGGCGGC	GCGGCGGCGGAGGCG	-	ERF15
			MA1247.1	3	6.87177e-05	0.033603	0.00728723	7	CGGCGGC	TGGCGGCGGCGGTGG	+	AT1G28160
			MA1264.1	3	7.40725e-05	0.0362215	0.00728723	7	CGGCGGC	CGGCGGCGGCGGCGG	+	ESE1
			MA1252.1	3	7.40725e-05	0.0362215	0.00728723	7	CGGCGGC	TGGCGGCGGCGGCGG	-	PUCHI
			MA1245.1	3	9.9357e-05	0.0485856	0.0083879	7	CGGCGGC	TGGCGGCGGCGGAGG	-	AT2G33710
			MA1221.1	3	0.000106774	0.0522124	0.0083879	7	CGGCGGC	TGGCGGCGGCGGAGG	+	RAP26
			MA1004.1	0	0.000118863	0.0581238	0.0083879	7	CGGCGGC	TGGCGGCG	-	ERF13
			MA1254.1	4	0.000123154	0.0602224	0.0083879	7	CGGCGGC	GAAATGGCGGCGGAG	-	ERF13
			MA1262.1	3	0.000132982	0.0650281	0.00841031	7	CGGCGGC	TGGCGGCGGCGGAGGCGGCGG	-	ERF2
			MA1052.1	-1	0.0001602	0.0783379	0.00945626	6	CGGCGGC	GGCGGCGC	-	RAP2-6
			MA1225.1	3	0.00018807	0.0919661	0.00994583	7	CGGCGGC	TGGCGGCGGCGGTGG	-	ERF5
			MA1239.1	2	0.00019096	0.0933794	0.00994583	7	CGGCGGC	GGCGGCGGCGGCGGCGGCG	-	ERF104
			MA0975.1	-1	0.000213498	0.1044	0.0105019	6	CGGCGGC	GGCGGCGG	-	CRF2
			MA1240.1	2	0.000292132	0.142852	0.0125939	7	CGGCGGC	GGCGGCGGCGGAGGCGGTGGA	-	ERF10
			MA1246.1	11	0.000292132	0.142852	0.0125939	7	CGGCGGC	GGCGGCGGTGGCGGCGGCGGA	-	LEP
			MA1005.1	0	0.000301396	0.147383	0.0125939	7	CGGCGGC	TGGCGGCG	-	ERF3
			MA1244.1	11	0.000312921	0.153018	0.0125939	7	CGGCGGC	GGCGGAAATGGCGGCGGCG	+	ABR1
			MA0976.1	-1	0.000344285	0.168355	0.0132537	6	CGGCGGC	GGCGGCGC	-	CRF4
			MA1256.1	9	0.000387539	0.189506	0.0142972	7	CGGCGGC	CGGCGGAAATGGCGGCGGAGG	+	RAP212
			MA1257.1	12	0.000479529	0.234489	0.0169833	7	CGGCGGC	CGGCGGCGGTGGCGGCGGCGG	+	ERF9
			MA1053.1	-1	0.000571739	0.27958	0.0194703	6	CGGCGGC	GGCGGCGC	-	ERF109
			MA0980.1	-1	0.000607675	0.297153	0.0199276	6	CGGCGGC	GGCGGCGC	-	RAP2-10
			MA1006.1	1	0.000787818	0.385243	0.0249124	7	CGGCGGC	ACGCCGGCAG	-	ERF6
			MA0992.1	-1	0.000818162	0.400081	0.0249798	6	CGGCGGC	GGCGGCGG	-	ERF4
			MA0978.1	1	0.000918675	0.449232	0.0271137	7	CGGCGGC	ATGTCGGC	+	DREB1E
			MA1242.1	2	0.00103496	0.506094	0.0295602	7	CGGCGGC	GGCGGTGGCGG	-	AT3G57600
			MA1032.1	1	0.00113682	0.555907	0.0314551	7	CGGCGGC	ATGTCGGCAT	-	DREB1G
			MA1051.1	-1	0.00128998	0.630798	0.0337232	6	CGGCGGC	GGCGGCGC	-	RAP2-3
			MA1249.1	3	0.00132938	0.650066	0.0337232	7	CGGCGGC	TTTTGTCGGCAAAGG	+	RAP210
			MA1236.1	9	0.00137115	0.67049	0.0337232	7	CGGCGGC	CGGAGGTGGCGGCGGAGGA	+	ESE3
			MA0998.1	1	0.00143763	0.702999	0.0344026	7	CGGCGGC	ATGGCGGCGG	-	ERF096
			MA1224.1	2	0.00156956	0.767517	0.0356073	7	CGGCGGC	GATGTCGGCGAA	-	CBF1
			MA0985.1	1	0.00160861	0.786612	0.0356073	7	CGGCGGC	ATGTCGGT	+	DRE1C
			MA0979.1	0	0.00160861	0.786612	0.0356073	7	CGGCGGC	GGGCGGCG	-	ERF008
			MA0971.1	1	0.00191025	0.934112	0.0412528	7	CGGCGGC	ATGTCGGCAA	+	DREB1A
			MA1261.1	6	0.00218314	1.06755	0.0460235	7	CGGCGGC	CTGTTGCGGCGGCGG	+	AT5G67000
			MA1218.1	3	0.00229962	1.12451	0.0473517	7	CGGCGGC	TGATGTCGGCGAA	+	CBF4
			MA1002.1	0	0.00238364	1.1656	0.0479663	7	CGGCGGC	TGGCGGCGGC	-	ERF112
			MA0942.1	1	0.00249485	1.21998	0.0490885	7	CGGCGGC	ATGTCGGT	-	ARF1
			MA1339.1	4	0.00263827	1.29012	0.0497015	7	CGGCGGC	GCCACGTCAGCA	+	bZIP43
			MA1350.1	4	0.00263827	1.29012	0.0497015	7	CGGCGGC	GCCACGTCAGCA	-	bZIP42
TAGTASTA	3.2e-07	0.013	NA	NA	NA	NA	NA	NA	NA	NA	NA	NA
AAVCAAA	4.2e-07	0.018	NA	NA	NA	NA	NA	NA	NA	NA	NA	NA
