# Supplementary material for: EAT-UpTF: Enrichment Analysis Tool for Upstream Transcription Factors of a Group of Plant Genes
Source: Front Genet. 2020 Sep 11;11:566569. doi: 10.3389/fgene.2020.566569 (PMC7516213; doi:10.3389/fgene.2020.566569)
Supplement: Supplementary file 2 [file Table_2.XLSX]

## Sheet: Sheet1
Supplementary Table 2. Summary statistics of enriched upstream transcription factors for up-regulated genes in cca1lhy double mutant (Kamioka et al. 2016).
TF ID (AGI ID)	xa	nb	Observed (%)	Xc	Nd	Expected (%)	p-value	Corrected p-valuee	Gene symbol	Gene name
AT5G02840	237	535	0.442991	4110	27206	0.15107	7.87922e-60	2.74985e-57	LCL1	LHY/CCA1-like 1
AT3G09600	307	535	0.573832	8276	27206	0.304198	6.82101e-39	1.19027e-36	LCL5, RVE8	LHY-CCA1-LIKE5, REVEILLE 8
AT4G01280	268	535	0.500935	6654	27206	0.244578	3.14358e-38	3.65703e-36
AT1G01060	375	535	0.700935	11896	27206	0.437256	1.461e-35	1.27472e-33	LHY1, LHY	LATE ELONGATED HYPOCOTYL, LATE ELONGATED HYPOCOTYL 1
AT5G52660	170	535	0.317757	3280	27206	0.120562	3.59662e-34	2.51044e-32
AT1G18330	457	535	0.854206	16878	27206	0.620378	1.68547e-33	9.80384e-32	EPR1, RVE7	REVEILLE 7, EARLY-PHYTOCHROME-RESPONSIVE1
AT5G17300	423	535	0.790654	15403	27206	0.566162	2.6341e-28	1.31329e-26	RVE1	REVEILLE 1
AT3G10113	427	535	0.798131	15664	27206	0.575755	4.10094e-28	1.78903e-26
AT4G34590	216	535	0.403738	7781	27206	0.286003	2.44671e-09	9.48781e-08	AtbZIP11, ATB2, GBF6, BZIP11	G-box binding factor 6, NA, Arabidopsis thaliana basic leucine-zipper 11
AT5G61620	162	535	0.302804	5641	27206	0.207344	9.43979e-08	3.29449e-06
AT3G56850	122	535	0.228037	3936	27206	0.144674	1.32605e-07	4.2072e-06	AREB3, DPBF3	NA, ABA-responsive element binding protein 3
AT5G08520	126	535	0.235514	4133	27206	0.151915	1.94049e-07	5.64358e-06
AT3G62420	163	535	0.304673	5764	27206	0.211865	2.37385e-07	6.37287e-06	BZIP53, ATBZIP53	basic region/leucine zipper motif 53
AT2G46270	150	535	0.280374	5255	27206	0.193156	5.27723e-07	1.31554e-05	GBF3	G-box binding factor 3
AT4G25480	122	535	0.228037	4064	27206	0.149379	7.36571e-07	1.71376e-05	CBF3, DREB1A, ATCBF3	C-REPEAT BINDING FACTOR 3, dehydration response element B1A, NA
AT1G45249	74	535	0.138318	2112	27206	0.0776299	8.9201e-07	1.9457e-05	ATAREB1, AtABF2, ABF2, AREB1	abscisic acid responsive elements-binding factor 2, ABSCISIC ACID RESPONSIVE ELEMENTS-BINDING PROTEIN 2, NA
AT2G18160	77	535	0.143925	2268	27206	0.083364	1.72498e-06	3.54128e-05	GBF5, bZIP2, FTM3, ATBZIP2	basic leucine-zipper 2, G-BOX BINDING FACTOR 5, FLORAL TRANSITION AT THE MERISTEM3
AT3G10800	55	535	0.102804	1469	27206	0.0539954	3.90264e-06	7.56678e-05	BZIP28	NA
AT1G01720	197	535	0.368224	7615	27206	0.279901	4.63392e-06	8.51178e-05	ANAC002, ATAF1	Arabidopsis NAC domain containing protein 2, NA
AT1G32150	183	535	0.342056	6979	27206	0.256524	5.49005e-06	9.58014e-05	AtbZIP68, bZIP68	basic region/leucine zipper transcription factor 68, NA
AT5G52020	163	535	0.304673	6069	27206	0.223076	6.12345e-06	0.000101766
AT1G77920	100	535	0.186916	3324	27206	0.122179	8.86112e-06	0.00014057	TGA7	TGACG sequence-specific binding protein 7
AT5G56840	178	535	0.33271	6836	27206	0.251268	1.25134e-05	0.000189877
AT1G22070	93	535	0.173832	3067	27206	0.112732	1.43902e-05	0.000209258	TGA3	TGA1A-related gene 3
AT2G35700	123	535	0.229907	4367	27206	0.160516	1.57913e-05	0.000220446	ATERF38, ERF38	ERF family protein 38, ERF FAMILY PROTEIN 38
AT5G06950	70	535	0.130841	2144	27206	0.0788061	1.9789e-05	0.000265175	AHBP-1B, TGA2	TGACG sequence-specific binding protein 2, NA
AT5G47390	284	535	0.530841	12035	27206	0.442366	2.0515e-05	0.000265175	MYBH	MYB hypocotyl elongation-related
AT3G04070	168	535	0.314019	6448	27206	0.237007	2.48023e-05	0.000309143	NAC047, anac047	NAC domain containing protein 47
AT1G12630	157	535	0.293458	5960	27206	0.219069	2.94755e-05	0.000354722
AT2G04038	32	535	0.0598131	744	27206	0.0273469	3.50898e-05	0.000408211	bZIP48, AtbZIP48	basic leucine-zipper 48
AT2G36270	117	535	0.218692	4188	27206	0.153937	3.91043e-05	0.000440238	GIA1, AtABI5, ABI5	ABA INSENSITIVE 5, NA, GROWTH-INSENSITIVITY TO ABA 1
AT1G75390	77	535	0.143925	2485	27206	0.0913401	4.36188e-05	0.000475718	AtbZIP44, bZIP44	basic leucine-zipper 44
AT1G52880	121	535	0.226168	4383	27206	0.161104	4.71237e-05	0.000494109	NARS2, NAM, ATNAM, ANAC018	NAC-REGULATED SEED MORPHOLOGY 2, NO APICAL MERISTEM, NA, Arabidopsis NAC domain containing protein 18
AT1G12610	70	535	0.130841	2205	27206	0.0810483	4.81367e-05	0.000494109	DDF1	DWARF AND DELAYED FLOWERING 1
AT2G35530	54	535	0.100935	1630	27206	0.0599133	0.000130945	0.00130571	AtbZIP16, bZIP16	basic region/leucine zipper transcription factor 16, NA
AT2G03340	43	535	0.0803738	1216	27206	0.044696	0.000164802	0.00156589	WRKY3	WRKY DNA-binding protein 3
AT5G15830	163	535	0.304673	6440	27206	0.236712	0.000166011	0.00156589	bZIP3, AtbZIP3	basic leucine-zipper 3
AT1G74840	187	535	0.349533	7603	27206	0.27946	0.000209565	0.00192469
AT5G51990	202	535	0.37757	8325	27206	0.305999	0.000215369	0.00192728	CBF4, DREB1D	DEHYDRATION-RESPONSIVE ELEMENT-BINDING PROTEIN 1D, C-repeat-binding factor 4
AT2G30250	128	535	0.239252	4889	27206	0.179703	0.000282307	0.00246312	WRKY25, ATWRKY25	NA, WRKY DNA-binding protein 25
AT4G32730	180	535	0.336449	7322	27206	0.269132	0.000307337	0.00261611	ATMYB3R1, PC-MYB1, MYB3R-1, MYB3R1, ATMYB3R-1	A. thaliana MYB domain protein 3R1, MYB DOMAIN PROTEIN 3R1, NA, C-MYB-LIKE TRANSCRIPTION FACTOR 3R-1
AT1G77200	122	535	0.228037	4646	27206	0.170771	0.000364953	0.00303258
AT2G38340	95	535	0.17757	3451	27206	0.126847	0.000410921	0.00333515	DREB19	dehydration response element-binding protein 19
AT1G63030	16	535	0.0299065	314	27206	0.0115416	0.000541144	0.00429225	ddf2	DWARF AND DELAYED FLOWERING 2
AT4G32800	88	535	0.164486	3207	27206	0.117878	0.000766722	0.00594636
AT5G65210	97	535	0.181308	3646	27206	0.134015	0.00110341	0.00837154	TGA1	TGACG sequence-specific binding protein 1
AT3G50260	287	535	0.536449	12825	27206	0.471403	0.00136117	0.0101074	DEAR1, ATERF#011, CEJ1	cooperatively regulated by ethylene and jasmonate 1, NA, DREB AND EAR MOTIF PROTEIN 1
AT4G25490	134	535	0.250467	5372	27206	0.197456	0.00145221	0.0105588	CBF1, DREB1B, ATCBF1	DRE BINDING PROTEIN 1B, C-repeat/DRE binding factor 1, NA
AT3G15500	155	535	0.28972	6370	27206	0.23414	0.00158135	0.0112631	NAC055, ANAC055, NAC3, ATNAC3	NAC domain containing protein 55, NAC domain containing protein 3
AT1G69490	105	535	0.196262	4061	27206	0.149269	0.00174034	0.0121476	ANAC029, NAP, ATNAP	NAC-like, activated by AP3/PI, NAC-LIKE, ACTIVATED BY AP3/PI, Arabidopsis NAC domain containing protein 29
AT5G66730	54	535	0.100935	1834	27206	0.0674116	0.00203576	0.013931	IDD1, ENY	INDETERMINATE DOMAIN 1, ENHYDROUS
AT3G11440	71	535	0.13271	2565	27206	0.0942807	0.00207973	0.0139582	MYB65, ATMYB65	myb domain protein 65, MYB DOMAIN PROTEIN 65
AT2G23340	75	535	0.140187	2758	27206	0.101375	0.00246458	0.016229	DEAR3	DREB and EAR motif protein 3
AT2G15740	75	535	0.140187	2781	27206	0.10222	0.00304532	0.0196818
AT4G31060	71	535	0.13271	2623	27206	0.0964126	0.00360645	0.0228291
AT4G36780	122	535	0.228037	4944	27206	0.181725	0.00366312	0.0228291	BEH2	BES1/BZR1 homolog 2
AT4G06746	59	535	0.11028	2105	27206	0.0773726	0.00381139	0.0233364	RAP2.9, DEAR5	related to AP2 9, DREB AND EAR MOTIF PROTEIN 5
AT3G11280	52	535	0.0971963	1813	27206	0.0666397	0.00415995	0.0250314
AT4G25470	79	535	0.147664	3004	27206	0.110417	0.00451199	0.0266896	ATCBF2, DREB1C, CBF2, FTQ4	FREEZING TOLERANCE QTL 4, DRE/CRT-BINDING PROTEIN 1C, NA, C-repeat/DRE binding factor 2
AT5G67190	77	535	0.143925	2932	27206	0.10777	0.0052258	0.0303968	DEAR2	DREB and EAR motif protein 2
AT1G46768	53	535	0.0990654	1889	27206	0.0694332	0.00589231	0.0337117	RAP2.1	related to AP2 1
AT1G69010	227	535	0.424299	10132	27206	0.372418	0.00723518	0.0407271	BIM2	BES1-interacting Myc-like protein 2
AT5G06960	62	535	0.115888	2308	27206	0.0848342	0.00757194	0.0419226	OBF5, TGA5	TGACG MOTIF-BINDING FACTOR 5, OCS-element binding factor 5
AT5G01380	37	535	0.0691589	1235	27206	0.0453944	0.0076878	0.0419226
AT2G02080	211	535	0.394393	9357	27206	0.343931	0.00785951	0.0421995	IDD4, AtIDD4	indeterminate(ID)-domain 4
AT1G78700	107	535	0.2	4366	27206	0.160479	0.0082513	0.0436319	BEH4	BES1/BZR1 homolog 4
AT1G20980	60	535	0.11215	2263	27206	0.0831802	0.0110899	0.0571133	SPL14, ATSPL14, FBR6, SPL1R2	SQUAMOSA PROMOTER BINDING PROTEIN-LIKE 14, squamosa promoter binding protein-like 14, NA
AT4G16750	242	535	0.452336	10971	27206	0.403257	0.0112259	0.0571133
AT2G31230	170	535	0.317757	7422	27206	0.272807	0.0112917	0.0571133	ERF15, ATERF15	ethylene-responsive element binding factor 15
AT1G01250	22	535	0.0411215	667	27206	0.0245167	0.0134198	0.0669075
AT1G49010	290	535	0.542056	13448	27206	0.494303	0.0143262	0.0698049
AT4G16150	22	535	0.0411215	673	27206	0.0247372	0.0147274	0.0698049
AT1G19000	215	535	0.401869	9687	27206	0.356061	0.014819	0.0698049
AT1G19210	137	535	0.256075	5884	27206	0.216276	0.014954	0.0698049
AT5G13790	54	535	0.100935	2032	27206	0.0746894	0.015001	0.0698049	AGL15	AGAMOUS-like 15
AT3G01970	176	535	0.328972	7776	27206	0.285819	0.0153823	0.070637	ATWRKY45, WRKY45	WRKY DNA-BINDING PROTEIN 45, WRKY DNA-binding protein 45
AT5G25810	44	535	0.082243	1602	27206	0.0588841	0.0162755	0.0737682	tny	TINY
AT5G41570	140	535	0.261682	6051	27206	0.222414	0.0169051	0.0756395	ATWRKY24, WRKY24	ARABIDOPSIS THALIANA WRKY DNA-BINDING PROTEIN 24, WRKY DNA-binding protein 24
AT4G18170	213	535	0.398131	9623	27206	0.353709	0.0173772	0.0766431	ATWRKY28, WRKY28	WRKY DNA-binding protein 28, NA
AT5G18450	55	535	0.102804	2095	27206	0.0770051	0.0175686	0.0766431
AT5G03150	52	535	0.0971963	1965	27206	0.0722267	0.0180755	0.077881	JKD	JACKDAW
AT5G29000	98	535	0.183178	4077	27206	0.149857	0.018925	0.0805468	PHL1	PHR1-like 1
AT1G08320	91	535	0.170093	3761	27206	0.138242	0.0202769	0.0852608	TGA9, bZIP21	NA, TGACG (TGA) motif-binding protein 9
AT1G71450	211	535	0.394393	9574	27206	0.351908	0.0216825	0.0900856
AT3G10030	23	535	0.0429907	751	27206	0.0276042	0.0252167	0.103537
AT2G38470	105	535	0.196262	4471	27206	0.164339	0.0273649	0.111051	ATWRKY33, WRKY33	WRKY DNA-binding protein 33, WRKY DNA-BINDING PROTEIN 33
AT1G55110	99	535	0.185047	4200	27206	0.154378	0.0293942	0.117915	AtIDD7, IDD7	indeterminate(ID)-domain 7
AT4G00250	201	535	0.375701	9162	27206	0.336764	0.0309323	0.122675
AT1G80840	139	535	0.259813	6131	27206	0.225355	0.031934	0.125224	ATWRKY40, WRKY40	WRKY DNA-binding protein 40, NA
AT5G46830	158	535	0.295327	7057	27206	0.259391	0.0323055	0.125274	ATNIG1, NIG1	NACL-inducible gene 1, NACL-INDUCIBLE GENE 1
AT5G19790	57	535	0.106542	2273	27206	0.0835477	0.0346325	0.132821	RAP2.11	related to AP2 11
AT1G59640	43	535	0.0803738	1651	27206	0.0606851	0.0373293	0.141608	ZCW32, BPE, BPEp, BPEub	BIG PETAL, BIG PETAL P, BIG PETAL UB, NA
AT4G18450	17	535	0.0317757	537	27206	0.0197383	0.0382039	0.143367
AT3G23220	36	535	0.0672897	1346	27206	0.0494744	0.0390658	0.145042	ESE1	ethylene and salt inducible 1
AT4G18890	23	535	0.0429907	787	27206	0.0289274	0.0396068	0.145503	BEH3	BES1/BZR1 homolog 3
AT5G23930	103	535	0.192523	4466	27206	0.164155	0.0439065	0.159618
AT1G06280	249	535	0.465421	11660	27206	0.428582	0.0453602	0.163203	LBD2	LOB domain-containing protein 2
AT3G20770	30	535	0.0560748	1118	27206	0.0410939	0.0541278	0.192761	AtEIN3, EIN3	NA, ETHYLENE-INSENSITIVE3
AT5G67300	235	535	0.439252	11038	27206	0.405719	0.0608739	0.214596	MYBR1, ATMYBR1, ATMYB44, MYB44	myb domain protein r1, ARABIDOPSIS THALIANA MYB DOMAIN PROTEIN 44, NA
AT5G45300	48	535	0.0897196	1951	27206	0.0717121	0.0645557	0.225299	BAM8, BMY2	beta-amylase 2, BETA-AMYLASE 8
AT5G39820	20	535	0.0373832	705	27206	0.0259134	0.066508	0.229815	anac094, NAC094	NAC domain containing protein 94
AT5G10030	81	535	0.151402	3516	27206	0.129236	0.0718856	0.245962	OBF4, TGA4	OCS ELEMENT BINDING FACTOR 4, TGACG motif-binding factor 4
AT1G29860	157	535	0.293458	7206	27206	0.264868	0.072674	0.246245	WRKY71, ATWRKY71	WRKY DNA-BINDING PROTEIN 71, WRKY DNA-binding protein 71
AT5G22990	98	535	0.183178	4337	27206	0.159413	0.074433	0.24978
AT4G04890	48	535	0.0897196	1978	27206	0.0727046	0.0771076	0.256291	PDF2	protodermal factor 2
AT1G35460	111	535	0.207477	4976	27206	0.182901	0.0781509	0.256404	FBH1	FLOWERING BHLH 1
AT3G15270	97	535	0.181308	4301	27206	0.15809	0.0786109	0.256404	SPL5	squamosa promoter binding protein-like 5
AT2G33710	95	535	0.17757	4208	27206	0.154672	0.0797697	0.257774
AT5G58850	109	535	0.203738	4895	27206	0.179924	0.0835697	0.267576	ATMYB119, MYB119	myb domain protein 119, MYB DOMAIN PROTEIN 119
AT3G12250	216	535	0.403738	10187	27206	0.374439	0.0859428	0.272673	TGA6, BZIP45	TGACG motif-binding factor 6, NA
AT5G13080	278	535	0.519626	13330	27206	0.489965	0.0897424	0.282163	ATWRKY75, WRKY75	ARABIDOPSIS THALIANA WRKY DNA-BINDING PROTEIN 75, WRKY DNA-binding protein 75
AT2G31220	24	535	0.0448598	913	27206	0.0335588	0.0932361	0.29053
AT1G22810	65	535	0.121495	2811	27206	0.103323	0.0949524	0.29326
AT5G51190	61	535	0.114019	2624	27206	0.0964493	0.0961146	0.294246
AT4G23550	56	535	0.104673	2397	27206	0.0881056	0.100857	0.306079	ATWRKY29, WRKY29	NA
AT3G42860	51	535	0.0953271	2167	27206	0.0796515	0.103784	0.312247
AT5G17800	30	535	0.0560748	1198	27206	0.0440344	0.105771	0.315505	MYB56, AtMYB56	myb domain protein 56
AT5G47220	18	535	0.0336449	663	27206	0.0243696	0.106715	0.315623	ATERF2, ATERF-2, ERF2	ETHYLENE RESPONSE FACTOR- 2, ethylene responsive element binding factor 2, ETHYLENE RESPONSIVE ELEMENT BINDING FACTOR 2
AT1G53910	118	535	0.220561	5399	27206	0.198449	0.108376	0.317844	RAP2.12	related to AP2 12
AT1G28370	123	535	0.229907	5657	27206	0.207932	0.113748	0.329325	ATERF11, ERF11	ERF DOMAIN PROTEIN 11, ERF domain protein 11
AT2G01940	48	535	0.0897196	2043	27206	0.0750937	0.114178	0.329325	ATIDD15, SGR5	SHOOT GRAVITROPISM 5, ARABIDOPSIS THALIANA INDETERMINATE(ID)-DOMAIN 15
AT1G44830	34	535	0.0635514	1398	27206	0.0513857	0.119205	0.337228
AT2G43000	109	535	0.203738	4985	27206	0.183232	0.11944	0.337228	ANAC042, JUB1, NAC042	JUNGBRUNNEN 1, NAC domain containing protein 42
AT3G14180	108	535	0.201869	4937	27206	0.181467	0.119817	0.337228	ASIL2	Arabidopsis 6B-interacting protein 1-like 2
AT1G47655	24	535	0.0448598	944	27206	0.0346982	0.121515	0.339271
AT2G40740	154	535	0.28785	7217	27206	0.265272	0.126488	0.348424	WRKY55, ATWRKY55	WRKY DNA-BINDING PROTEIN 55, WRKY DNA-binding protein 55
AT1G24250	49	535	0.0915888	2109	27206	0.0775197	0.12679	0.348424
AT5G25190	94	535	0.175701	4281	27206	0.157355	0.132597	0.359201	ESE3	ethylene and salt inducible 3
AT5G65130	41	535	0.0766355	1742	27206	0.06403	0.133683	0.359201
AT4G37260	153	535	0.285981	7185	27206	0.264096	0.1338	0.359201	MYB73, ATMYB73	myb domain protein 73, NA
AT1G75080	24	535	0.0448598	960	27206	0.0352863	0.137976	0.36674	BZR1	BRASSINAZOLE-RESISTANT 1
AT3G04060	97	535	0.181308	4439	27206	0.163163	0.13871	0.36674	anac046, NAC046	NAC domain containing protein 46
AT1G06180	55	535	0.102804	2422	27206	0.0890245	0.146353	0.384038	MYB13, ATMYBLFGN, ATMYB13	myb domain protein 13, NA
AT5G50670	26	535	0.0485981	1061	27206	0.0389988	0.148147	0.385148	SPL13B, SPL13	SQUAMOSA PROMOTER-BINDING PROTEIN LIKE 13, SQUAMOSA PROMOTER-BINDING PROTEIN LIKE 13B
AT1G31140	238	535	0.44486	11483	27206	0.422076	0.150724	0.385148	GOA, AGL63	AGAMOUS-like 63, GORDITA
AT5G46350	288	535	0.538318	14021	27206	0.515364	0.151673	0.385148	WRKY8, ATWRKY8	WRKY DNA-binding protein 8, ARABIDOPSIS THALIANA WRKY DNA-BINDING PROTEIN 8
AT5G02320	53	535	0.0990654	2334	27206	0.0857899	0.15176	0.385148	ATMYB3R5, MYB3R-5	ARABIDOPSIS THALIANA MYB DOMAIN PROTEIN 3R5, myb domain protein 3r-5
AT3G15210	103	535	0.192523	4758	27206	0.174888	0.152294	0.385148	ATERF-4, ATERF4, ERF4, RAP2.5	ETHYLENE RESPONSIVE ELEMENT BINDING FACTOR 4, ethylene responsive element binding factor 4, RELATED TO AP2 5
AT5G05790	72	535	0.134579	3277	27206	0.120451	0.171334	0.430183
AT5G63090	28	535	0.0523364	1184	27206	0.0435198	0.181618	0.452747	LOB	LATERAL ORGAN BOUNDARIES
AT3G18990	111	535	0.207477	5211	27206	0.191539	0.18592	0.460186	VRN1, REM39	REDUCED VERNALIZATION RESPONSE 1, REPRODUCTIVE MERISTEM 39
AT5G62020	26	535	0.0485981	1103	27206	0.0405425	0.19667	0.482477	HSFB2A, AT-HSFB2A	ARABIDOPSIS THALIANA HEAT SHOCK TRANSCRIPTION FACTOR B2A, heat shock transcription factor B2A
AT5G09410	51	535	0.0953271	2295	27206	0.0843564	0.197691	0.482477	EICBP.B, CAMTA1	calmodulin-binding transcription activator 1, ethylene induced calmodulin binding protein
AT1G79180	52	535	0.0971963	2353	27206	0.0864883	0.206258	0.499889	MYB63, ATMYB63	MYB DOMAIN PROTEIN 63, myb domain protein 63
AT1G03800	89	535	0.166355	4168	27206	0.153201	0.21256	0.509529	ATERF10, ERF10	ERF domain protein 10, ARABIDOPSIS THALIANA RF DOMAIN PROTEIN 10
AT5G05550	155	535	0.28972	7445	27206	0.273653	0.213155	0.509529
AT2G47070	80	535	0.149533	3731	27206	0.137139	0.216496	0.511856	SPL1	squamosa promoter binding protein-like 1
AT1G29280	151	535	0.282243	7252	27206	0.266559	0.217062	0.511856	ATWRKY65, WRKY65	WRKY DNA-BINDING PROTEIN 65, WRKY DNA-binding protein 65
AT5G66700	159	535	0.297196	7658	27206	0.281482	0.220503	0.51648	HB-8, ATHB53, HB53	ARABIDOPSIS THALIANA HOMEOBOX 53, homeobox 53, HOMEOBOX-8
AT4G15090	18	535	0.0336449	748	27206	0.0274939	0.222497	0.517676	FAR1	FAR-RED IMPAIRED RESPONSE 1
AT2G18550	128	535	0.239252	6124	27206	0.225097	0.228551	0.527983	ATHB21, HB21, HB-2	homeobox protein 21, homeobox-2
AT1G50640	58	535	0.108411	2671	27206	0.0981769	0.229953	0.527983	ERF3, ATERF3	ethylene responsive element binding factor 3, NA
AT5G03790	237	535	0.442991	11605	27206	0.42656	0.231827	0.528808	LMI1, HB51, ATHB51	LATE MERISTEM IDENTITY1, NA, homeobox 51
AT2G45420	95	535	0.17757	4503	27206	0.165515	0.240269	0.544079	LBD18	LOB domain-containing protein 18
AT1G51140	165	535	0.308411	7995	27206	0.293869	0.241639	0.544079	AKS1, FBH3	FLOWERING BHLH 3, ABA-responsive kinase substrate 1
AT1G49480	232	535	0.433645	11379	27206	0.418253	0.246405	0.551252	RTV1	related to vernalization1 1
AT1G76890	144	535	0.269159	6961	27206	0.255863	0.252653	0.560466	AT-GT2, GT2	NA
AT1G53170	110	535	0.205607	5268	27206	0.193634	0.255007	0.560466	ERF8, ATERF-8, ATERF8	ethylene response factor 8, NA, ETHYLENE RESPONSE ELEMENT BINDING FACTOR 4
AT2G46680	173	535	0.323364	8422	27206	0.309564	0.256752	0.560466	HB-7, ATHB7, ATHB-7	ARABIDOPSIS THALIANA HOMEOBOX 7, homeobox 7
AT4G26640	44	535	0.082243	2017	27206	0.0741381	0.256947	0.560466	AtWRKY20, WRKY20	NA
AT2G22540	165	535	0.308411	8029	27206	0.295119	0.262168	0.568302	SVP, FAQ1, AGL22	Flowering Arabidopsis QTL1, SHORT VEGETATIVE PHASE, AGAMOUS-like 22
AT5G11510	38	535	0.071028	1732	27206	0.0636624	0.264069	0.568889	AtMYB3R4, MYB3R-4	myb domain protein 3r-4, myb domain protein 3R4
AT4G24020	19	535	0.035514	829	27206	0.0304712	0.279399	0.598222	NLP7	NIN like protein 7
AT2G30590	30	535	0.0560748	1370	27206	0.0503565	0.297305	0.629721	WRKY21	WRKY DNA-binding protein 21
AT5G64750	47	535	0.0878505	2201	27206	0.0809013	0.297719	0.629721	ABR1	ABA REPRESSOR1
AT1G09540	58	535	0.108411	2746	27206	0.100934	0.301157	0.630616	ATMYB61, MYB61	myb domain protein 61, ARABIDOPSIS THALIANA MYB DOMAIN PROTEIN 61
AT4G31800	262	535	0.48972	12996	27206	0.477689	0.301756	0.630616	WRKY18, ATWRKY18	ARABIDOPSIS THALIANA WRKY DNA-BINDING PROTEIN 18, WRKY DNA-binding protein 18
AT5G47230	16	535	0.0299065	700	27206	0.0257296	0.304823	0.633234	ERF102, ATERF-5, AtMACD1, ATERF5, ERF5	ethylene responsive element binding factor 5, NA, ETHYLENE RESPONSIVE ELEMENT BINDING FACTOR 5, ETHYLENE RESPONSIVE ELEMENT BINDING FACTOR- 5
AT1G68550	97	535	0.181308	4691	27206	0.172425	0.308295	0.636658	CRF10	cytokinin response factor 10
AT1G79580	231	535	0.431776	11441	27206	0.420532	0.31224	0.637823	ANAC033, URP7, SMB	Arabidopsis NAC domain containing protein 33, UAS-TAGGED ROOT PATTERNING7, SOMBRERO
AT4G24240	38	535	0.071028	1772	27206	0.0651327	0.312515	0.637823	WRKY7, ATWRKY7	WRKY DNA-binding protein 7, NA
AT2G24430	108	535	0.201869	5259	27206	0.193303	0.322739	0.649504	NAC038, ANAC038, ANAC039	Arabidopsis NAC domain containing protein 39, NAC domain containing protein 38
AT3G28920	117	535	0.218692	5711	27206	0.209917	0.323617	0.649504	ZHD9, HB34, AtHB34	ZINC FINGER HOMEODOMAIN 9, homeobox protein 34
AT2G23290	171	535	0.319626	8427	27206	0.309748	0.324059	0.649504	AtMYB70, MYB70	myb domain protein 70
AT3G18400	197	535	0.368224	9742	27206	0.358083	0.325682	0.649504	anac058, NAC058	NAC domain containing protein 58
AT5G07680	54	535	0.100935	2581	27206	0.0948688	0.335395	0.66185	ATNAC4, ANAC080, NAC4, NAC080, ANAC079	NAC domain containing protein 80, Arabidopsis NAC domain containing protein 79, NA
AT5G62000	187	535	0.349533	9252	27206	0.340072	0.335683	0.66185	ARF2, ORE14, HSS, ARF1-BP	auxin response factor 2, HLS1 SUPPRESSOR, ARF1-BINDING PROTEIN, ORESARA 14
AT4G18880	16	535	0.0299065	717	27206	0.0263545	0.338385	0.66185	AT-HSFA4A, HSF A4A	ARABIDOPSIS THALIANA HEAT SHOCK TRANSCRIPTION FACTOR A4A, heat shock transcription factor A4A
AT3G20310	212	535	0.396262	10522	27206	0.386753	0.339459	0.66185	ATERF7, ATERF-7, ERF7	ethylene response factor 7, NA
AT1G30650	81	535	0.151402	3937	27206	0.144711	0.346706	0.671241	AR411, ATWRKY14, WRKY14	WRKY DNA-BINDING PROTEIN 14, WRKY DNA-binding protein 14, NA
AT5G26170	205	535	0.383178	10181	27206	0.374219	0.348122	0.671241	ATWRKY50, WRKY50	WRKY DNA-binding protein 50, ARABIDOPSIS THALIANA WRKY DNA-BINDING PROTEIN 50
AT1G43160	47	535	0.0878505	2248	27206	0.0826288	0.351215	0.671947	RAP2.6	related to AP2 6
AT4G34410	81	535	0.151402	3945	27206	0.145005	0.353983	0.671947	RRTF1	redox responsive transcription factor 1
AT5G06839	14	535	0.0261682	628	27206	0.0230831	0.354265	0.671947	bZIP65, TGA10	NA, TGACG (TGA) motif-binding protein 10
AT1G14687	244	535	0.456075	12176	27206	0.447548	0.360204	0.679519	AtHB32, ZHD14, HB32	homeobox protein 32, ZINC FINGER HOMEODOMAIN 14
AT4G11660	20	535	0.0373832	927	27206	0.0340734	0.367579	0.687973	HSFB2B, HSF7, AT-HSFB2B	HEAT SHOCK TRANSCRIPTION FACTOR B2B, NA
AT1G16490	79	535	0.147664	3861	27206	0.141917	0.368849	0.687973	ATMYB58, MYB58	MYB DOMAIN PROTEIN 58, myb domain protein 58
AT3G09735	133	535	0.248598	6577	27206	0.241748	0.370598	0.687973
AT2G45410	138	535	0.257944	6835	27206	0.251231	0.375088	0.692624	LBD19	LOB domain-containing protein 19
AT2G23320	294	535	0.549533	14748	27206	0.542086	0.380483	0.698886	AtWRKY15, WRKY15	WRKY DNA-binding protein 15, NA
AT4G18770	93	535	0.173832	4587	27206	0.168603	0.389968	0.712559	MYB98, AtMYB98	myb domain protein 98
AT5G52830	51	535	0.0953271	2483	27206	0.0912666	0.392788	0.712659	WRKY27, ATWRKY27	WRKY DNA-binding protein 27, ARABIDOPSIS THALIANA WRKY DNA-BINDING PROTEIN 27
AT4G26030	171	535	0.319626	8528	27206	0.31346	0.394107	0.712659
AT5G13910	11	535	0.0205607	501	27206	0.0184151	0.398068	0.712763	LEP	LEAFY PETIOLE
AT3G56400	135	535	0.252336	6714	27206	0.246784	0.398249	0.712763	WRKY70, ATWRKY70	ARABIDOPSIS THALIANA WRKY DNA-BINDING PROTEIN 70, WRKY DNA-binding protein 70
AT1G43700	30	535	0.0560748	1443	27206	0.0530398	0.403066	0.717704	SUE3, VIP1	VIRE2-interacting protein 1, sulphate utilization efficiency 3
AT5G46590	168	535	0.314019	8406	27206	0.308976	0.415587	0.736243	NAC096, anac096	NAC domain containing protein 96
AT2G02820	136	535	0.254206	6794	27206	0.249724	0.421064	0.741285	MYB88, AtMYB88	myb domain protein 88
AT2G22430	159	535	0.297196	7960	27206	0.292583	0.422681	0.741285	HB6, ATHB6	homeobox protein 6
AT5G53950	63	535	0.117757	3118	27206	0.114607	0.429008	0.744807	ATCUC2, ANAC098, CUC2	CUP-SHAPED COTYLEDON 2, Arabidopsis NAC domain containing protein 98
AT3G60530	28	535	0.0523364	1361	27206	0.0500257	0.430269	0.744807	GATA4	GATA transcription factor 4
AT1G33240	175	535	0.327103	8782	27206	0.322796	0.431091	0.744807	GTL1, ATGTL1, AT-GTL1	GT2-LIKE 1, NA, GT-2-like 1
AT2G06200	106	535	0.198131	5295	27206	0.194626	0.43559	0.745062	GRF6, AtGRF6	growth-regulating factor 6
AT5G13180	177	535	0.330841	8891	27206	0.326803	0.4366	0.745062	ANAC083, NAC083, VNI2	NAC domain containing protein 83, VND-interacting 2
AT1G13450	9	535	0.0168224	418	27206	0.0153643	0.438631	0.745062	GT-1	GT-1
AT4G36160	175	535	0.327103	8794	27206	0.323238	0.439778	0.745062	ANAC076, VND2, NAC076	NAC domain containing protein 76, VASCULAR-RELATED NAC-DOMAIN 2
AT3G12720	271	535	0.506542	13671	27206	0.502499	0.442306	0.745676	MYB67, ATMYB67, ATY53	NA, myb domain protein 67
AT5G66300	59	535	0.11028	2931	27206	0.107734	0.444769	0.745676	VND3, ANAC105, NAC105	VASCULAR-RELATED NAC-DOMAIN 3, Arabidopsis NAC domain containing protein 105, NAC domain containing protein 105
AT2G02450	103	535	0.192523	5156	27206	0.189517	0.446551	0.745676	AtLOV1, ANAC035, NAC035, LOV1, ANAC034	NAC domain containing protein 35, LONG VEGETATIVE PHASE 1, NA, Arabidopsis NAC domain containing protein 34
AT1G76420	105	535	0.196262	5263	27206	0.19345	0.451561	0.749808	NAC368, ANAC031, CUC3	NA, Arabidopsis NAC domain containing protein 31, CUP SHAPED COTYLEDON3
AT4G28500	13	535	0.0242991	623	27206	0.0228994	0.453322	0.749808	ANAC073, NAC073, SND2	NAC domain containing protein 73, SECONDARY WALL-ASSOCIATED NAC DOMAIN PROTEIN 2
AT4G01250	293	535	0.547664	14815	27206	0.544549	0.459773	0.756891	WRKY22, AtWRKY22	NA
AT3G02940	129	535	0.241121	6493	27206	0.238661	0.463289	0.759097	AtMYB107, MYB107	myb domain protein 107
AT1G30210	61	535	0.114019	3053	27206	0.112218	0.467631	0.762631	TCP24, ATTCP24	NA, TEOSINTE BRANCHED 1, cycloidea, and PCF family 24
AT5G08330	51	535	0.0953271	2557	27206	0.0939866	0.47928	0.776892	AtTCP11, TCP11	TCP domain protein 11, NA
AT3G50060	325	535	0.607477	16474	27206	0.605528	0.481879	0.776892	MYB77	myb domain protein 77
AT3G15170	55	535	0.102804	2763	27206	0.101558	0.483053	0.776892	CUC1, ATNAC1, ANAC054	Arabidopsis NAC domain containing protein 54, NA, CUP-SHAPED COTYLEDON1
AT1G36060	13	535	0.0242991	641	27206	0.023561	0.494371	0.788542
AT1G69180	146	535	0.272897	7396	27206	0.271852	0.494816	0.788542	CRC	CRABS CLAW
AT1G51220	63	535	0.117757	3183	27206	0.116996	0.498378	0.788701	AtWIP5, WIP5	WIP domain protein 5, NA
AT5G62380	185	535	0.345794	9384	27206	0.344924	0.499435	0.788701	VND6, NAC101, ANAC101	VASCULAR-RELATED NAC-DOMAIN 6, NAC-domain protein 101
AT1G02230	108	535	0.201869	5487	27206	0.201683	0.513241	0.805404	NAC004, ANAC004	NAC domain containing protein 4
AT3G24520	82	535	0.153271	4167	27206	0.153165	0.516057	0.805404	HSFC1, AT-HSFC1	heat shock transcription factor C1, NA
AT2G42200	272	535	0.508411	13831	27206	0.508381	0.516936	0.805404	SPL9, AtSPL9	squamosa promoter binding protein-like 9, NA
AT1G72010	40	535	0.0747664	2039	27206	0.0749467	0.53046	0.822802
AT2G46770	172	535	0.321495	8770	27206	0.322355	0.533634	0.823553	ANAC043, NST1	NAC SECONDARY WALL THICKENING PROMOTING FACTOR1, Arabidopsis NAC domain containing protein 43
AT2G26960	56	535	0.104673	2864	27206	0.105271	0.539359	0.823553	MYB81, AtMYB81	myb domain protein 81
AT1G28160	19	535	0.035514	970	27206	0.0356539	0.540053	0.823553
AT5G08750	17	535	0.0317757	872	27206	0.0320518	0.549282	0.823553
AT5G10510	10	535	0.0186916	511	27206	0.0187826	0.550675	0.823553	AIL6, PLT3	PLETHORA 3, AINTEGUMENTA-like 6
AT1G06850	92	535	0.171963	4715	27206	0.173307	0.551236	0.823553	AtbZIP52, bZIP52	basic leucine-zipper 52
AT4G36620	4	535	0.00747664	199	27206	0.00731456	0.551881	0.823553	HANL2, GATA19	hanaba taranu like 2, GATA transcription factor 19
AT5G39610	48	535	0.0897196	2466	27206	0.0906418	0.552294	0.823553	ATNAC2, NAC2, ORE1, ANAC092, ATNAC6, NAC6	Arabidopsis NAC domain containing protein 92, ORESARA 1, NAC domain containing protein 6, NAC domain containing protein 2
AT3G53200	57	535	0.106542	2929	27206	0.10766	0.554609	0.823553	MYB27, AtMYB27	myb domain protein 27
AT1G74650	268	535	0.500935	13683	27206	0.502941	0.554662	0.823553	ATY13, ATMYB31, MYB31	myb domain protein 31, ARABIDOPSIS THALIANA MYB DOMAIN PROTEIN 31, NA
AT3G04030	232	535	0.433645	11856	27206	0.435786	0.556901	0.823553	MYR2	NA
AT4G38000	97	535	0.181308	4985	27206	0.183232	0.564111	0.830695	DOF4.7	DNA binding with one finger 4.7
AT4G21030	14	535	0.0261682	731	27206	0.0268691	0.578031	0.847617	ATDOF4;2, ATDOF4.2	NA
AT3G26620	26	535	0.0485981	1361	27206	0.0500257	0.589301	0.860528	LBD23	LOB domain-containing protein 23
AT5G62470	21	535	0.0392523	1107	27206	0.0406896	0.598704	0.870615	ATMYB96, MYBCOV1, MYB96	NA, myb domain protein 96, MYB DOMAIN PROTEIN 96
AT4G36740	287	535	0.536449	14742	27206	0.541866	0.61747	0.894178	HB40, ATHB40, HB-5	NA, homeobox protein 40
AT4G17980	211	535	0.394393	10890	27206	0.400279	0.62652	0.903534	anac071, NAC071	NAC domain containing protein 71
AT5G54230	101	535	0.188785	5272	27206	0.193781	0.633412	0.909715	AtMYB49, MYB49	myb domain protein 49
AT3G24050	17	535	0.0317757	934	27206	0.0343307	0.662198	0.944818	GATA1	GATA transcription factor 1
AT4G01500	38	535	0.071028	2043	27206	0.0750937	0.664529	0.944818	NGA4	NGATHA4
AT5G08130	11	535	0.0205607	615	27206	0.0226053	0.667151	0.944818	BIM1	NA
AT5G16820	128	535	0.239252	6706	27206	0.24649	0.668682	0.944818	ATHSF3, HSF3, HSFA1B, ATHSFA1B	ARABIDOPSIS THALIANA CLASS A HEAT SHOCK FACTOR 1B, heat shock factor 3, ARABIDOPSIS HEAT SHOCK FACTOR 3, CLASS A HEAT SHOCK FACTOR 1B
AT5G23280	15	535	0.0280374	842	27206	0.0309491	0.688104	0.96834
AT3G06490	35	535	0.0654206	1909	27206	0.0701683	0.692258	0.970273	BOS1, MYB108, AtMYB108	myb domain protein 108, BOTRYTIS-SUSCEPTIBLE1
AT1G64620	184	535	0.343925	9660	27206	0.355069	0.72133	0.999997
AT3G49530	72	535	0.134579	3880	27206	0.142616	0.722419	0.999997	NTL6, NAC062, ANAC062	NAC domain containing protein 62, NTM1 (NAC WITH TRANSMEMBRANE MOTIF 1)-LIKE 6
AT1G34190	60	535	0.11215	3255	27206	0.119643	0.724468	0.999997	anac017, NAC017	NAC domain containing protein 17
AT1G68670	140	535	0.261682	7410	27206	0.272366	0.727456	0.999997
AT5G07310	37	535	0.0691589	2053	27206	0.0754613	0.734558	0.999997
AT1G12260	155	535	0.28972	8200	27206	0.301404	0.738529	0.999997	NAC007, VND4, ANAC007, EMB2749	NAC 007, EMBRYO DEFECTIVE 2749, VASCULAR RELATED NAC-DOMAIN PROTEIN 4
AT5G45580	227	535	0.424299	11902	27206	0.437477	0.746507	0.999997
AT1G69780	258	535	0.482243	13486	27206	0.495699	0.749297	0.999997	ATHB13	NA
AT2G45680	5	535	0.00934579	317	27206	0.0116518	0.74936	0.999997	TCP9	TCP domain protein 9
AT4G29230	69	535	0.128972	3776	27206	0.138793	0.764183	0.999997	anac075, NAC075	NAC domain containing protein 75
AT5G18270	37	535	0.0691589	2085	27206	0.0766375	0.766916	0.999997	ANAC087	Arabidopsis NAC domain containing protein 87
AT5G56110	126	535	0.235514	6759	27206	0.248438	0.772049	0.999997	ATMYB80, MS188, MYB80, MYB103, AtMYB103	NA, myb domain protein 103, ARABIDOPSIS THALIANA MYB DOMAIN PROTEIN 80, MALE STERILE 188
AT2G01930	21	535	0.0392523	1229	27206	0.0451739	0.776049	0.999997	BBR, BPC1, ATBPC1	BASIC PENTACYSTEINE1, NA, basic pentacysteine1
AT2G20110	81	535	0.151402	4428	27206	0.162758	0.78017	0.999997
AT1G53230	22	535	0.0411215	1293	27206	0.0475263	0.786893	0.999997	TCP3	TEOSINTE BRANCHED 1, cycloidea and PCF transcription factor 3
AT1G28470	270	535	0.504673	14171	27206	0.520878	0.788622	0.999997	SND3, ANAC010, NAC010	SECONDARY WALL-ASSOCIATED NAC DOMAIN PROTEIN 3, NAC domain containing protein 10
AT3G01530	183	535	0.342056	9730	27206	0.357642	0.789209	0.999997	ATMYB57, MYB57	myb domain protein 57
AT3G10480	137	535	0.256075	7367	27206	0.270786	0.793938	0.999997	ANAC050, NAC050	NAC domain containing protein 50
AT2G40620	65	535	0.121495	3610	27206	0.132691	0.796969	0.999997
AT5G65310	272	535	0.508411	14295	27206	0.525436	0.79964	0.999997	ATHB-5, ATHB5, HB5	NA, homeobox protein 5
AT1G02250	119	535	0.22243	6448	27206	0.237007	0.802267	0.999997	anac005, NAC005	NAC domain containing protein 5
AT3G30210	32	535	0.0598131	1853	27206	0.06811	0.80231	0.999997	ATMYB121, MYB121	myb domain protein 121, NA
AT3G45610	226	535	0.42243	11966	27206	0.439829	0.805769	0.999997	DOF6	DOF transcription factor 6
AT2G18060	105	535	0.196262	5730	27206	0.210615	0.808841	0.999997	ANAC037, VND1	vascular related NAC-domain protein 1, Arabidopsis NAC domain containing protein 37
AT5G65510	11	535	0.0205607	698	27206	0.0256561	0.811534	0.999997	PLT7, AIL7	PLETHORA 7, AINTEGUMENTA-like 7
AT5G06100	268	535	0.500935	14118	27206	0.51893	0.811962	0.999997	ATMYB33, MYB33	myb domain protein 33, NA
AT1G76880	7	535	0.0130841	472	27206	0.0173491	0.822744	0.999997
AT3G10500	81	535	0.151402	4516	27206	0.165993	0.835059	0.999997	ANAC053, NTL4, NAC053	NAC domain containing protein 53, NAC with transmembrane motif 1-like 4
AT5G39760	280	535	0.523364	14781	27206	0.543299	0.836155	0.999997	HB23, AtHB23, ZHD10	ZINC FINGER HOMEODOMAIN 10, homeobox protein 23
AT1G32870	83	535	0.15514	4626	27206	0.170036	0.837502	0.999997	ANAC013, ANAC13, NAC13	Arabidopsis NAC domain containing protein 13, NAC domain protein 13
AT1G49560	128	535	0.239252	7001	27206	0.257333	0.845298	0.999997
AT5G64060	81	535	0.151402	4535	27206	0.166691	0.845565	0.999997	NAC103, anac103	NAC domain containing protein 103
AT1G51700	171	535	0.319626	9240	27206	0.339631	0.849259	0.999997	DOF1, ADOF1	DOF zinc finger protein 1
AT1G69570	116	535	0.216822	6388	27206	0.234801	0.851588	0.999997
AT4G10350	152	535	0.284112	8275	27206	0.304161	0.856879	0.999997	BRN2, ANAC070, NAC070	NAC domain containing protein 70, BEARSKIN 2
AT1G25550	155	535	0.28972	8432	27206	0.309932	0.857486	0.999997
AT5G47370	139	535	0.259813	7602	27206	0.279424	0.857853	0.999997	HAT2	NA
AT3G55370	203	535	0.379439	10921	27206	0.401419	0.862718	0.999997	OBP3	OBF-binding protein 3
AT3G17730	68	535	0.127103	3891	27206	0.14302	0.87051	0.999997	anac057, NAC057	NAC domain containing protein 57
AT3G03200	163	535	0.304673	8906	27206	0.327354	0.880562	0.999997	NAC045, anac045	NAC domain containing protein 45
AT2G28810	275	535	0.514019	14654	27206	0.538631	0.884307	0.999997
AT5G04390	135	535	0.252336	7462	27206	0.274278	0.885148	0.999997
AT1G19040	14	535	0.0261682	948	27206	0.0348453	0.8938	0.999997
AT3G60580	161	535	0.300935	8842	27206	0.325002	0.89437	0.999997
AT2G32460	9	535	0.0168224	651	27206	0.0239285	0.89599	0.999997	ATM1, MYB101, ATMYB101	ARABIDOPSIS THALIANA MYB 1, NA, myb domain protein 101
AT2G01060	153	535	0.285981	8458	27206	0.310887	0.904647	0.999997
AT2G40260	79	535	0.147664	4565	27206	0.167794	0.907727	0.999997
AT2G18350	67	535	0.125234	3920	27206	0.144086	0.907868	0.999997	AtHB24, HB24, ZHD6	ZINC FINGER HOMEODOMAIN 6, homeobox protein 24
AT4G38170	53	535	0.0990654	3161	27206	0.116188	0.908259	0.999997	FRS9	FAR1-related sequence 9
AT4G21080	274	535	0.51215	14693	27206	0.540065	0.911732	0.999997	DOF4.5, AtDOF4.5	DNA-binding with One Finger 4.5, NA
AT1G54330	109	535	0.203738	6180	27206	0.227156	0.914036	0.999997	NAC020, ANAC020	NAC domain containing protein 20
AT1G75240	225	535	0.420561	12208	27206	0.448725	0.914371	0.999997	AtHB33, HB33, ZHD5	zinc-finger homeodomain 5, homeobox protein 33
AT2G27300	85	535	0.158879	4907	27206	0.180365	0.915138	0.999997	ANAC040, NTL8	NTM1-like 8, Arabidopsis NAC domain containing protein 40
AT3G22760	97	535	0.181308	5548	27206	0.203926	0.91546	0.999997	SOL1	NA
AT1G69690	13	535	0.0242991	921	27206	0.0338528	0.918134	0.999997	TCP15, AtTCP15	TEOSINTE BRANCHED1/CYCLOIDEA/PCF 15, NA
AT5G66940	266	535	0.497196	14312	27206	0.52606	0.918289	0.999997
AT2G37590	226	535	0.42243	12278	27206	0.451298	0.919331	0.999997	ATDOF2.4, DOF2.4	DNA binding with one finger 2.4, NA
AT1G65910	111	535	0.207477	6318	27206	0.232228	0.923759	0.999997	NAC028, anac028	NAC domain containing protein 28
AT5G62940	309	535	0.57757	16515	27206	0.607035	0.926598	0.999997	HCA2, DOF5.6	DNA BINDING WITH ONE FINGER 5.6, HIGH CAMBIAL ACTIVITY2
AT3G61150	148	535	0.276636	8282	27206	0.304418	0.928548	0.999997	HD-GL2-1, HDG1	homeodomain GLABROUS 1, HOMEODOMAIN-GLABRA2 1
AT5G60130	237	535	0.442991	12890	27206	0.473793	0.931358	0.999997
AT5G02460	316	535	0.590654	16899	27206	0.62115	0.934406	0.999997
AT5G04410	132	535	0.246729	7474	27206	0.274719	0.936191	0.999997	anac078, NAC2	Arabidopsis NAC domain containing protein 78, NAC domain containing protein 2
AT4G01540	151	535	0.282243	8476	27206	0.311549	0.937424	0.999997	ANAC068, NTM1	NAC with transmembrane motif1, Arabidopsis NAC domain containing protein 68
AT1G30490	130	535	0.242991	7375	27206	0.27108	0.93768	0.999997	ATHB9, PHV	NA, PHAVOLUTA
AT3G27010	12	535	0.0224299	908	27206	0.033375	0.946144	0.999997	TCP20, AT-TCP20, PCF1, ATTCP20	TEOSINTE BRANCHED 1, cycloidea, PCF (TCP)-domain family protein 20, NA, ARABIDOPSIS THALIANA TEOSINTE BRANCHED 1, CYCLOIDEA, PCF (TCP)-DOMAIN FAMILY PROTEIN 20
AT5G65410	253	535	0.472897	13783	27206	0.506616	0.94731	0.999997	HB25, ZHD1, ZFHD2, ATHB25	ARABIDOPSIS THALIANA HOMEOBOX PROTEIN 25, homeobox protein 25, ZINC FINGER HOMEODOMAIN 2, ZINC FINGER HOMEODOMAIN 1
AT1G19850	311	535	0.581308	16725	27206	0.614754	0.950035	0.999997	ARF5, MP, IAA24	MONOPTEROS, indole-3-acetic acid inducible 24, AUXIN RESPONSE FACTOR 5
AT5G60850	188	535	0.351402	10467	27206	0.384731	0.950671	0.999997	OBP4	OBF binding protein 4
AT3G47500	109	535	0.203738	6342	27206	0.23311	0.954652	0.999997	CDF3	cycling DOF factor 3
AT1G70920	19	535	0.035514	1360	27206	0.049989	0.956561	0.999997	HB18, ATHB18	homeobox-leucine zipper protein 18
AT1G34670	49	535	0.0915888	3086	27206	0.113431	0.956614	0.999997	AtMYB93, MYB93	myb domain protein 93
AT3G21890	201	535	0.375701	11208	27206	0.411968	0.961774	0.999997	BBX31	B-box domain protein 31
AT1G27730	244	535	0.456075	13417	27206	0.493163	0.96227	0.999997	ZAT10, STZ	NA, salt tolerance zinc finger
AT4G01550	70	535	0.130841	4298	27206	0.15798	0.966416	0.999997	ANAC069, NAC069, NTM2	NAC domain containing protein 69, NAC with Transmembrane Motif 2
AT3G50410	270	535	0.504673	14784	27206	0.54341	0.968432	0.999997	OBP1	OBF binding protein 1
AT3G26790	37	535	0.0691589	2463	27206	0.0905315	0.969179	0.999997	FUS3	FUSCA 3
AT2G03500	170	535	0.317757	9700	27206	0.356539	0.974397	0.999997
AT3G46590	3	535	0.00560748	363	27206	0.0133426	0.974998	0.999997	ATTRP2, TRP2, TRFL1	TRF-like 1, NA
AT2G46590	187	535	0.349533	10600	27206	0.38962	0.975878	0.999997	DAG2	DOF AFFECTING GERMINATION 2
AT1G08010	41	535	0.0766355	2746	27206	0.100934	0.97815	0.999997	GATA11	GATA transcription factor 11
AT3G52440	88	535	0.164486	5369	27206	0.197346	0.978206	0.999997
AT2G42430	5	535	0.00934579	540	27206	0.0198486	0.982165	0.999997	ASL18, LBD16	ASYMMETRIC LEAVES2-LIKE 18, lateral organ boundaries-domain 16
AT2G36010	16	535	0.0299065	1290	27206	0.047416	0.983945	0.999997	ATE2FA, E2F3	E2F transcription factor 3, NA
AT5G63260	185	535	0.345794	10611	27206	0.390024	0.985231	0.999997
AT1G29160	149	535	0.278505	8733	27206	0.320995	0.985915	0.999997
AT5G59430	5	535	0.00934579	563	27206	0.020694	0.98696	0.999997	TRP1, ATTRP1	TELOMERE REPEAT BINDING PROTEIN 1, telomeric repeat binding protein 1
AT4G37180	172	535	0.321495	9979	27206	0.366794	0.988042	0.999997
AT1G13260	157	535	0.293458	9274	27206	0.340881	0.991975	0.999997	EDF4, RAV1	related to ABI3/VP1 1, ETHYLENE RESPONSE DNA BINDING FACTOR 4
AT1G34180	189	535	0.353271	10965	27206	0.403036	0.992452	0.999997	NAC016, anac016	NAC domain containing protein 16
AT1G20910	105	535	0.196262	6556	27206	0.240976	0.994502	0.999997
AT1G52150	83	535	0.15514	5388	27206	0.198045	0.995816	0.999997	ATHB15, ATHB-15, CNA, ICU4	NA, INCURVATA 4, CORONA
AT1G74480	9	535	0.0168224	949	27206	0.034882	0.996035	0.999997	URP4, AtRKD2, RKD2	UAS-TAGGED ROOT PATTERNING4, RWP-RK domain containing 2, NA
AT3G22830	290	535	0.542056	16479	27206	0.605712	0.998916	0.999997	HSFA6B, AT-HSFA6B	ARABIDOPSIS THALIANA HEAT SHOCK TRANSCRIPTION FACTOR A6B, heat shock transcription factor A6B
AT5G14960	8	535	0.0149533	979	27206	0.0359847	0.998985	0.999997	E2FD, E2L1, DEL2	DP-E2F-like 2, NA
AT4G14770	76	535	0.142056	5249	27206	0.192935	0.999247	0.999997	TCX2, ATTCX2	TESMIN/TSO1-like CXC 2, TESMIN/TSO1-LIKE CXC 2
AT4G00730	83	535	0.15514	5649	27206	0.207638	0.999253	0.999997	ANL2, AHDP	ANTHOCYANINLESS 2, ARABIDOPSIS THALIANA HOMEODOMAIN PROTEIN
AT3G24120	336	535	0.628037	19124	27206	0.702933	0.999928	0.999997
AT1G72740	32	535	0.0598131	2924	27206	0.107476	0.999961	0.999997
AT5G67580	68	535	0.127103	5446	27206	0.200176	0.999997	0.999997	TBP3, TRB2, ATTBP3, ATTRB2	TELOMERE REPEAT BINDING FACTOR 2, TELOMERE-BINDING PROTEIN 3, NA
a The number of genes bound by the specific TF in the test set.
b The number of genes in the test set.
c The number of genes bound by the specific TF in the reference set.
d The number of genes in the reference set.
e The p-value after Bonferroni or Benjamini-Hochberg correction.
